# Supplementary material for: Genome-wide characterization of RNA editing highlights roles of high editing events of glutamatergic synapse during mouse retinal development
Source: Comput Struct Biotechnol J. 2022 May 18;20:2648–56. doi: 10.1016/j.csbj.2022.05.029 (PMC9162912; doi:10.1016/j.csbj.2022.05.029)
Supplement: Supplementary data 1 [file mmc1.csv]

chr	pos	annotion	strand	gene	V6	V7	name	alu	annotion	hyper	repeats	exonic	syn	repeat_character	repeat_family	repeat_big_family	genes	repeat_gene_three	cluster	repeat_family_1
chr1	52457896	UTR3	+	Nab1	A	G	chr1_52457896	noalu	UTR3	nohyper	norepeat	noexonic	no	norepeat	norepeat	norepeat	Nab1	nonrepeat	3	NA
chr1	63117003	ncRNA_intronic	+	Ino80dos	a	G	chr1_63117003	noalu	intronic	nohyper	norepeat	noexonic	no	norepeat	norepeat	norepeat	Ino80dos	nonrepeat	1	NA
chr1	63117052	ncRNA_intronic	+	Ino80dos	a	G	chr1_63117052	noalu	intronic	nohyper	norepeat	noexonic	no	norepeat	norepeat	norepeat	Ino80dos	nonrepeat	3	NA
chr1	63117284	ncRNA_intronic	+	Ino80dos	a	G	chr1_63117284	noalu	intronic	nohyper	norepeat	noexonic	no	norepeat	norepeat	norepeat	Ino80dos	nonrepeat	2	NA
chr1	78694194	splicing	+	Acsl3	A	G	chr1_78694194	noalu	intronic	nohyper	norepeat	noexonic	no	norepeat	norepeat	norepeat	Acsl3	nonrepeat	1	NA
chr1	88262957	UTR3	+	Hjurp	A	G	chr1_88262957	noalu	UTR3	nohyper	norepeat	noexonic	no	norepeat	norepeat	norepeat	Hjurp	nonrepeat	2	NA
chr1	88269959	intronic	+	A730008H23Rik	A	G	chr1_88269959	noalu	intronic	nohyper	norepeat	noexonic	no	norepeat	norepeat	norepeat	A730008H23Rik	all	3	NA
chr1	91296050	intergenic	+	Ube2f	A	G	chr1_91296050	noalu	intergenic	nohyper	norepeat	noexonic	no	norepeat	norepeat	norepeat	NA	NA	1	NA
chr1	93371629	intergenic	+	Ppp1r7	a	G	chr1_93371629	alu	intergenic	hyper	repeat	noexonic	no	B1_Mus2	Alu	SINE	NA	NA	2	Alu
chr1	93371645	intergenic	+	Ppp1r7	a	G	chr1_93371645	alu	intergenic	hyper	repeat	noexonic	no	B1_Mus2	Alu	SINE	NA	NA	2	Alu
chr1	118329369	exonic	+	Nifk	A	G	chr1_118329369	noalu	exonic	nohyper	norepeat	exonic	syn	norepeat	norepeat	norepeat	Nifk	nonrepeat	3	NA
chr1	133138005	UTR3	+	Ppp1r15b	a	G	chr1_133138005	noalu	UTR3	nohyper	norepeat	noexonic	no	norepeat	norepeat	norepeat	Ppp1r15b	all	3	NA
chr1	172092348	exonic	+	Copa	A	G	chr1_172092348	noalu	exonic	nohyper	norepeat	exonic	nosyn	norepeat	norepeat	norepeat	Copa	nonrepeat	3	NA
chr1	183358245	exonic	+	Mia3	A	G	chr1_183358245	noalu	exonic	nohyper	norepeat	exonic	syn	norepeat	norepeat	norepeat	Mia3	nonrepeat	3	NA
chr1	186624312	UTR3	+	Tgfb2	A	G	chr1_186624312	noalu	UTR3	nohyper	norepeat	noexonic	no	norepeat	norepeat	norepeat	Tgfb2	nonrepeat	3	NA
chr10	4355135	exonic	+	Akap12	A	G	chr10_4355135	noalu	exonic	nohyper	norepeat	exonic	syn	norepeat	norepeat	norepeat	Akap12	nonrepeat	3	NA
chr10	12382912	UTR3	+	Utrn	a	G	chr10_12382912	noalu	UTR3	nohyper	repeat	noexonic	no	(A)n	Simple_repeat	Simple_repeat	Utrn	repeat	3	Simple_repeat
chr10	29344574	exonic	+	Echdc1	A	G	chr10_29344574	noalu	exonic	nohyper	norepeat	exonic	nosyn	norepeat	norepeat	norepeat	Echdc1	nonrepeat	3	NA
chr10	37138820	UTR5	+	Marcks	A	G	chr10_37138820	noalu	UTR5	nohyper	norepeat	noexonic	no	norepeat	norepeat	norepeat	Marcks	nonrepeat	3	NA
chr10	76555582	ncRNA_intronic	+	4930483K19Rik	a	G	chr10_76555582	noalu	intronic	nohyper	norepeat	noexonic	no	norepeat	norepeat	norepeat	4930483K19Rik	nonrepeat	3	NA
chr10	76555590	ncRNA_intronic	+	4930483K19Rik	a	G	chr10_76555590	noalu	intronic	nohyper	norepeat	noexonic	no	norepeat	norepeat	norepeat	4930483K19Rik	nonrepeat	3	NA
chr10	79690460	intronic	+	Gzmm	a	G	chr10_79690460	noalu	intronic	nohyper	norepeat	noexonic	no	norepeat	norepeat	norepeat	Gzmm	nonrepeat	3	NA
chr10	79861412	ncRNA_intronic	+	Bc1	A	G	chr10_79861412	noalu	intronic	nohyper	norepeat	noexonic	no	norepeat	norepeat	norepeat	Bc1	all	3	NA
chr10	86837257	UTR3	+	Nt5dc3	a	G	chr10_86837257	noalu	UTR3	nohyper	norepeat	noexonic	no	norepeat	norepeat	norepeat	Nt5dc3	nonrepeat	1	NA
chr10	86837260	UTR3	+	Nt5dc3	a	G	chr10_86837260	noalu	UTR3	nohyper	norepeat	noexonic	no	norepeat	norepeat	norepeat	Nt5dc3	nonrepeat	2	NA
chr10	86837267	UTR3	+	Nt5dc3	a	G	chr10_86837267	noalu	UTR3	nohyper	norepeat	noexonic	no	norepeat	norepeat	norepeat	Nt5dc3	nonrepeat	3	NA
chr10	91097742	UTR3	+	Ikbip	a	G	chr10_91097742	alu	UTR3	nohyper	repeat	noexonic	no	PB1D9	Alu	SINE	Ikbip	repeat	3	Alu
chr10	91105548	intergenic	+	Ikbip	a	G	chr10_91105548	alu	intergenic	hyper	repeat	noexonic	no	B1_Mur4	Alu	SINE	NA	NA	2	Alu
chr10	91148381	UTR3	+	Tmpo	A	G	chr10_91148381	noalu	UTR3	nohyper	norepeat	noexonic	no	norepeat	norepeat	norepeat	Tmpo	nonrepeat	3	NA
chr10	117689560	UTR3	+	Mdm2	a	G	chr10_117689560	noalu	UTR3	nohyper	norepeat	noexonic	no	norepeat	norepeat	norepeat	Mdm2	all	3	NA
chr10	128329206	intergenic	+	Cnpy2	a	G	chr10_128329206	noalu	intergenic	nohyper	repeat	noexonic	no	RLTR33	ERVK	LTR	NA	NA	3	ERVK
chr10	128329209	intergenic	+	Cnpy2	a	G	chr10_128329209	noalu	intergenic	nohyper	repeat	noexonic	no	RLTR33	ERVK	LTR	NA	NA	2	ERVK
chr10	128330135	intergenic	+	Cnpy2	a	G	chr10_128330135	noalu	intergenic	nohyper	norepeat	noexonic	no	norepeat	norepeat	norepeat	NA	NA	3	NA
chr11	4767984	UTR3	+	Nf2	a	G	chr11_4767984	noalu	UTR3	nohyper	repeat	noexonic	no	(GA)n	Simple_repeat	Simple_repeat	Nf2	all	3	Simple_repeat
chr11	43682112	exonic	+	Pwwp2a	A	G	chr11_43682112	noalu	exonic	nohyper	norepeat	exonic	nosyn	norepeat	norepeat	norepeat	Pwwp2a	nonrepeat	3	NA
chr11	44617843	upstream	+	Ebf1	a	G	chr11_44617843	noalu	intergenic	nohyper	repeat	noexonic	no	(A)n	Simple_repeat	Simple_repeat	NA	NA	3	Simple_repeat
chr11	50295244	UTR3	+	Canx	A	G	chr11_50295244	noalu	UTR3	nohyper	norepeat	noexonic	no	norepeat	norepeat	norepeat	Canx	all	3	NA
chr11	50295823	UTR3	+	Canx	A	G	chr11_50295823	noalu	UTR3	nohyper	norepeat	noexonic	no	norepeat	norepeat	norepeat	Canx	all	3	NA
chr11	50295984	UTR3	+	Canx	a	G	chr11_50295984	noalu	UTR3	nohyper	repeat	noexonic	no	(A)n	Simple_repeat	Simple_repeat	Canx	all	3	Simple_repeat
chr11	55110583	UTR3	+	Gm2a	A	G	chr11_55110583	noalu	UTR3	nohyper	norepeat	noexonic	no	norepeat	norepeat	norepeat	Gm2a	nonrepeat	3	NA
chr11	59456246	UTR3	+	Jmjd4	a	G	chr11_59456246	noalu	UTR3	hyper	norepeat	noexonic	no	norepeat	norepeat	norepeat	Jmjd4	all	3	NA
chr11	59458314	UTR3	+	Jmjd4	a	G	chr11_59458314	noalu	UTR3	hyper	repeat	noexonic	no	B2_Mm2	B2	SINE	Jmjd4	all	2	B2
chr11	62323401	intronic	+	Ncor1	a	G	chr11_62323401	noalu	intronic	nohyper	repeat	noexonic	no	B3	B2	SINE	Ncor1	all	2	B2
chr11	67065224	UTR3	+	Sco1	a	G	chr11_67065224	alu	UTR3	nohyper	repeat	noexonic	no	B1_Mur1	Alu	SINE	Sco1	repeat	3	Alu
chr11	69110499	downstream	+	Per1	a	G	chr11_69110499	noalu	intergenic	nohyper	repeat	noexonic	no	tRNA-Thr-ACY	tRNA	tRNA	NA	NA	2	tRNA
chr11	70032075	intronic	+	Dlg4	a	G	chr11_70032075	alu	intronic	nohyper	repeat	noexonic	no	B1_Mur4	Alu	SINE	Dlg4	all	3	Alu
chr11	70032663	intronic	+	Dlg4	a	G	chr11_70032663	alu	intronic	nohyper	repeat	noexonic	no	PB1D10	Alu	SINE	Dlg4	all	3	Alu
chr11	70032664	intronic	+	Dlg4	a	G	chr11_70032664	alu	intronic	nohyper	repeat	noexonic	no	PB1D10	Alu	SINE	Dlg4	all	3	Alu
chr11	70033095	intronic	+	Dlg4	a	G	chr11_70033095	alu	intronic	nohyper	repeat	noexonic	no	B1_Mur3	Alu	SINE	Dlg4	all	3	Alu
chr11	70035175	intronic	+	Dlg4	a	G	chr11_70035175	noalu	intronic	nohyper	norepeat	noexonic	no	norepeat	norepeat	norepeat	Dlg4	all	3	NA
chr11	70037043	intronic	+	Dlg4	a	G	chr11_70037043	noalu	intronic	nohyper	repeat	noexonic	no	B4A	B4	SINE	Dlg4	all	1	B4
chr11	86329333	exonic	+	Med13	A	G	chr11_86329333	noalu	exonic	nohyper	norepeat	exonic	nosyn	norepeat	norepeat	norepeat	Med13	all	3	NA
chr11	88051466	UTR3	+	Srsf1	A	G	chr11_88051466	noalu	UTR3	nohyper	norepeat	noexonic	no	norepeat	norepeat	norepeat	Srsf1	nonrepeat	3	NA
chr11	88342489	UTR3	+	Msi2	A	G	chr11_88342489	noalu	UTR3	nohyper	norepeat	noexonic	no	norepeat	norepeat	norepeat	Msi2	all	3	NA
chr11	88344270	UTR3	+	Msi2	a	G	chr11_88344270	noalu	UTR3	nohyper	repeat	noexonic	no	(A)n	Simple_repeat	Simple_repeat	Msi2	all	3	Simple_repeat
chr11	96964972	ncRNA_exonic	+	D030028A08Rik	a	G	chr11_96964972	alu	exonic	nohyper	repeat	noexonic	no	B1_Mur2	Alu	SINE	D030028A08Rik	repeat	2	Alu
chr11	96964973	ncRNA_exonic	+	D030028A08Rik	a	G	chr11_96964973	alu	exonic	nohyper	repeat	noexonic	no	B1_Mur2	Alu	SINE	D030028A08Rik	repeat	2	Alu
chr11	97397066	UTR3	+	Socs7	a	G	chr11_97397066	noalu	UTR3	nohyper	repeat	noexonic	no	(GAAA)n	Simple_repeat	Simple_repeat	Socs7	repeat	3	Simple_repeat
chr11	98152811	exonic	+	Med1	A	G	chr11_98152811	noalu	exonic	nohyper	norepeat	exonic	nosyn	norepeat	norepeat	norepeat	Med1	nonrepeat	3	NA
chr11	100370674	UTR3	+	Jup	A	G	chr11_100370674	noalu	UTR3	nohyper	norepeat	noexonic	no	norepeat	norepeat	norepeat	Jup	nonrepeat	3	NA
chr11	101578871	intronic	+	Nbr1	a	G	chr11_101578871	noalu	intronic	hyper	norepeat	noexonic	no	norepeat	norepeat	norepeat	Nbr1	nonrepeat	2	NA
chr11	101578878	intronic	+	Nbr1	a	G	chr11_101578878	noalu	intronic	hyper	norepeat	noexonic	no	norepeat	norepeat	norepeat	Nbr1	nonrepeat	2	NA
chr11	101578879	intronic	+	Nbr1	a	G	chr11_101578879	noalu	intronic	hyper	norepeat	noexonic	no	norepeat	norepeat	norepeat	Nbr1	nonrepeat	2	NA
chr11	105276808	UTR3	+	Tlk2	a	G	chr11_105276808	noalu	UTR3	nohyper	norepeat	noexonic	no	norepeat	norepeat	norepeat	Tlk2	nonrepeat	3	NA
chr12	3249257	ncRNA_intronic	+	Rab10os	A	G	chr12_3249257	noalu	intronic	nohyper	norepeat	noexonic	no	norepeat	norepeat	norepeat	Rab10os	nonrepeat	3	NA
chr12	4226600	intronic	+	Cenpo	A	G	chr12_4226600	noalu	intronic	nohyper	norepeat	noexonic	no	norepeat	norepeat	norepeat	Cenpo	nonrepeat	1	NA
chr12	17429612	UTR3	+	Nol10	a	G	chr12_17429612	alu	UTR3	nohyper	repeat	noexonic	no	B1_Mus1	Alu	SINE	Nol10	all	2	Alu
chr12	17429808	UTR3	+	Nol10	a	G	chr12_17429808	noalu	UTR3	nohyper	norepeat	noexonic	no	norepeat	norepeat	norepeat	Nol10	all	2	NA
chr12	17429859	UTR3	+	Nol10	a	G	chr12_17429859	noalu	UTR3	nohyper	norepeat	noexonic	no	norepeat	norepeat	norepeat	Nol10	all	3	NA
chr12	25060293	downstream	+	Kidins220	a	G	chr12_25060293	noalu	intergenic	hyper	repeat	noexonic	no	ID_B1	B4	SINE	NA	NA	1	B4
chr12	69585179	exonic	+	Sos2	A	G	chr12_69585179	noalu	exonic	nohyper	norepeat	exonic	nosyn	norepeat	norepeat	norepeat	Sos2	nonrepeat	3	NA
chr12	70994629	ncRNA_intronic	+	3110056K07Rik	a	G	chr12_70994629	noalu	intronic	nohyper	repeat	noexonic	no	B3	B2	SINE	3110056K07Rik	all	2	B2
chr12	70995171	ncRNA_intronic	+	3110056K07Rik	a	G	chr12_70995171	noalu	intronic	hyper	norepeat	noexonic	no	norepeat	norepeat	norepeat	3110056K07Rik	all	3	NA
chr12	70995180	ncRNA_intronic	+	3110056K07Rik	a	G	chr12_70995180	noalu	intronic	hyper	norepeat	noexonic	no	norepeat	norepeat	norepeat	3110056K07Rik	all	3	NA
chr12	70995210	ncRNA_intronic	+	3110056K07Rik	a	G	chr12_70995210	noalu	intronic	hyper	norepeat	noexonic	no	norepeat	norepeat	norepeat	3110056K07Rik	all	2	NA
chr12	73947507	UTR3	+	Hif1a	A	G	chr12_73947507	noalu	UTR3	nohyper	norepeat	noexonic	no	norepeat	norepeat	norepeat	Hif1a	all	3	NA
chr12	80722662	UTR3	+	Plekhd1	a	G	chr12_80722662	noalu	UTR3	hyper	norepeat	noexonic	no	norepeat	norepeat	norepeat	Plekhd1	all	1	NA
chr12	80722703	UTR3	+	Plekhd1	a	G	chr12_80722703	noalu	UTR3	hyper	norepeat	noexonic	no	norepeat	norepeat	norepeat	Plekhd1	all	2	NA
chr12	80723736	UTR3	+	Plekhd1	a	G	chr12_80723736	noalu	UTR3	hyper	repeat	noexonic	no	B3	B2	SINE	Plekhd1	all	3	B2
chr12	80723749	UTR3	+	Plekhd1	a	G	chr12_80723749	noalu	UTR3	hyper	repeat	noexonic	no	B3	B2	SINE	Plekhd1	all	1	B2
chr12	80723752	UTR3	+	Plekhd1	a	G	chr12_80723752	noalu	UTR3	hyper	repeat	noexonic	no	B3	B2	SINE	Plekhd1	all	2	B2
chr12	80723797	UTR3	+	Plekhd1	a	G	chr12_80723797	noalu	UTR3	hyper	repeat	noexonic	no	B3	B2	SINE	Plekhd1	all	3	B2
chr12	80723807	UTR3	+	Plekhd1	a	G	chr12_80723807	noalu	UTR3	hyper	repeat	noexonic	no	B3	B2	SINE	Plekhd1	all	3	B2
chr12	80946857	intronic	+	Srsf5	a	G	chr12_80946857	noalu	intronic	nohyper	repeat	noexonic	no	(A)n	Simple_repeat	Simple_repeat	Srsf5	repeat	3	Simple_repeat
chr12	91573502	intronic	+	Gtf2a1	A	G	chr12_91573502	noalu	intronic	nohyper	norepeat	noexonic	no	norepeat	norepeat	norepeat	Gtf2a1	nonrepeat	3	NA
chr12	111804086	UTR3	+	Xrcc3	a	G	chr12_111804086	noalu	UTR3	nohyper	repeat	noexonic	no	(TG)n	Simple_repeat	Simple_repeat	Xrcc3	repeat	3	Simple_repeat
chr12	111804094	UTR3	+	Xrcc3	a	G	chr12_111804094	noalu	UTR3	nohyper	repeat	noexonic	no	(TG)n	Simple_repeat	Simple_repeat	Xrcc3	repeat	3	Simple_repeat
chr12	111804102	UTR3	+	Xrcc3	a	G	chr12_111804102	noalu	UTR3	nohyper	repeat	noexonic	no	(TG)n	Simple_repeat	Simple_repeat	Xrcc3	repeat	3	Simple_repeat
chr13	21234077	intergenic	+	Trim27	a	G	chr13_21234077	noalu	intergenic	nohyper	repeat	noexonic	no	tRNA-Ala-GCY_	tRNA	tRNA	NA	NA	3	tRNA
chr13	46681022	UTR3	+	Nup153	A	G	chr13_46681022	noalu	UTR3	nohyper	norepeat	noexonic	no	norepeat	norepeat	norepeat	Nup153	nonrepeat	3	NA
chr13	48264290	UTR3	+	Id4	A	G	chr13_48264290	noalu	UTR3	nohyper	norepeat	noexonic	no	norepeat	norepeat	norepeat	Id4	nonrepeat	3	NA
chr13	48264292	UTR3	+	Id4	A	G	chr13_48264292	noalu	UTR3	nohyper	norepeat	noexonic	no	norepeat	norepeat	norepeat	Id4	nonrepeat	3	NA
chr13	58391936	UTR3	+	Hnrnpk	A	G	chr13_58391936	noalu	UTR3	nohyper	norepeat	noexonic	no	norepeat	norepeat	norepeat	Hnrnpk	nonrepeat	3	NA
chr13	99422149	UTR3	+	Map1b	A	G	chr13_99422149	noalu	UTR3	nohyper	norepeat	noexonic	no	norepeat	norepeat	norepeat	Map1b	nonrepeat	3	NA
chr14	20694620	UTR3	+	Sec24c	A	G	chr14_20694620	noalu	UTR3	nohyper	norepeat	noexonic	no	norepeat	norepeat	norepeat	Sec24c	nonrepeat	3	NA
chr14	21796764	UTR3	+	Samd8	a	G	chr14_21796764	alu	UTR3	nohyper	repeat	noexonic	no	B1_Mus2	Alu	SINE	Samd8	all	2	Alu
chr14	21797711	UTR3	+	Samd8	a	G	chr14_21797711	noalu	UTR3	nohyper	norepeat	noexonic	no	norepeat	norepeat	norepeat	Samd8	all	3	NA
chr14	34370315	UTR3	+	Sncg	A	G	chr14_34370315	noalu	UTR3	nohyper	norepeat	noexonic	no	norepeat	norepeat	norepeat	Sncg	nonrepeat	3	NA
chr14	45292401	exonic	+	Ero1a	A	G	chr14_45292401	noalu	exonic	nohyper	norepeat	exonic	syn	norepeat	norepeat	norepeat	Ero1a	nonrepeat	3	NA
chr14	47319973	UTR3	+	Mapk1ip1l	A	G	chr14_47319973	noalu	UTR3	nohyper	norepeat	noexonic	no	norepeat	norepeat	norepeat	Mapk1ip1l	nonrepeat	3	NA
chr14	47319979	UTR3	+	Mapk1ip1l	A	G	chr14_47319979	noalu	UTR3	nohyper	norepeat	noexonic	no	norepeat	norepeat	norepeat	Mapk1ip1l	nonrepeat	3	NA
chr14	52161319	UTR3	+	Rpgrip1	A	G	chr14_52161319	noalu	UTR3	nohyper	norepeat	noexonic	no	norepeat	norepeat	norepeat	Rpgrip1	nonrepeat	3	NA
chr14	65866536	UTR3	+	Ccdc25	a	G	chr14_65866536	noalu	UTR3	nohyper	repeat	noexonic	no	(TG)n	Simple_repeat	Simple_repeat	Ccdc25	repeat	2	Simple_repeat
chr14	66803016	UTR3	+	Dpysl2	A	G	chr14_66803016	noalu	UTR3	nohyper	norepeat	noexonic	no	norepeat	norepeat	norepeat	Dpysl2	nonrepeat	3	NA
chr15	8158190	UTR3	+	Nup155	a	G	chr15_8158190	alu	UTR3	nohyper	repeat	noexonic	no	PB1D9	Alu	SINE	Nup155	all	2	Alu
chr15	9199472	intergenic	+	Lmbrd2	a	G	chr15_9199472	noalu	intergenic	nohyper	norepeat	noexonic	no	norepeat	norepeat	norepeat	NA	NA	3	NA
chr15	9199473	intergenic	+	Lmbrd2	a	G	chr15_9199473	noalu	intergenic	nohyper	norepeat	noexonic	no	norepeat	norepeat	norepeat	NA	NA	3	NA
chr15	75566757	UTR5	+	Ly6h	A	G	chr15_75566757	noalu	UTR5	nohyper	norepeat	noexonic	no	norepeat	norepeat	norepeat	Ly6h	nonrepeat	3	NA
chr15	77760815	UTR3	+	Myh9	a	G	chr15_77760815	noalu	UTR3	nohyper	repeat	noexonic	no	(A)n	Simple_repeat	Simple_repeat	Myh9	repeat	3	Simple_repeat
chr15	79826206	UTR3	+	Cbx6	A	G	chr15_79826206	noalu	UTR3	nohyper	norepeat	noexonic	no	norepeat	norepeat	norepeat	Cbx6	nonrepeat	3	NA
chr15	81454979	UTR3	+	Xpnpep3	a	G	chr15_81454979	alu	UTR3	nohyper	repeat	noexonic	no	B1_Mus1	Alu	SINE	Xpnpep3	all	3	Alu
chr15	81456163	UTR3	+	Xpnpep3	a	G	chr15_81456163	noalu	UTR3	nohyper	norepeat	noexonic	no	norepeat	norepeat	norepeat	Xpnpep3	all	3	NA
chr15	81949912	UTR3	+	Csdc2	A	G	chr15_81949912	noalu	UTR3	nohyper	norepeat	noexonic	no	norepeat	norepeat	norepeat	Csdc2	nonrepeat	3	NA
chr15	84556346	UTR3	+	Rtl6	A	G	chr15_84556346	noalu	UTR3	nohyper	norepeat	noexonic	no	norepeat	norepeat	norepeat	Rtl6	nonrepeat	3	NA
chr15	99728168	downstream	+	Cox14	a	G	chr15_99728168	noalu	intergenic	nohyper	norepeat	noexonic	no	norepeat	norepeat	norepeat	NA	NA	2	NA
chr15	99728210	downstream	+	Cox14	a	G	chr15_99728210	noalu	intergenic	nohyper	norepeat	noexonic	no	norepeat	norepeat	norepeat	NA	NA	2	NA
chr15	99729380	intergenic	+	Cox14	a	G	chr15_99729380	alu	intergenic	nohyper	repeat	noexonic	no	B1_Mus1	Alu	SINE	NA	NA	2	Alu
chr15	99729381	intergenic	+	Cox14	a	G	chr15_99729381	alu	intergenic	nohyper	repeat	noexonic	no	B1_Mus1	Alu	SINE	NA	NA	2	Alu
chr16	17841485	UTR3	+	Dgcr2	A	G	chr16_17841485	noalu	UTR3	nohyper	norepeat	noexonic	no	norepeat	norepeat	norepeat	Dgcr2	nonrepeat	3	NA
chr16	20123748	UTR3	+	Klhl24	a	G	chr16_20123748	noalu	UTR3	nohyper	norepeat	noexonic	no	norepeat	norepeat	norepeat	Klhl24	all	2	NA
chr16	32300332	UTR3	+	Rnf168	a	G	chr16_32300332	noalu	UTR3	hyper	norepeat	noexonic	no	norepeat	norepeat	norepeat	Rnf168	nonrepeat	2	NA
chr16	37835764	UTR3	+	Fstl1	a	G	chr16_37835764	noalu	UTR3	nohyper	repeat	noexonic	no	(A)n	Simple_repeat	Simple_repeat	Fstl1	repeat	3	Simple_repeat
chr16	78336607	UTR3	+	Cxadr	a	G	chr16_78336607	noalu	UTR3	nohyper	repeat	noexonic	no	RLTR17B_Mm	ERVK	LTR	Cxadr	repeat	3	ERVK
chr16	91656089	exonic	+	Son	A	G	chr16_91656089	noalu	exonic	nohyper	norepeat	exonic	nosyn	norepeat	norepeat	norepeat	Son	nonrepeat	3	NA
chr17	6122608	intronic	+	Tulp4	a	G	chr17_6122608	noalu	intronic	hyper	norepeat	noexonic	no	norepeat	norepeat	norepeat	Tulp4	all	2	NA
chr17	6122617	intronic	+	Tulp4	a	G	chr17_6122617	noalu	intronic	hyper	norepeat	noexonic	no	norepeat	norepeat	norepeat	Tulp4	all	3	NA
chr17	6122620	intronic	+	Tulp4	a	G	chr17_6122620	noalu	intronic	hyper	norepeat	noexonic	no	norepeat	norepeat	norepeat	Tulp4	all	3	NA
chr17	6122636	intronic	+	Tulp4	a	G	chr17_6122636	noalu	intronic	hyper	norepeat	noexonic	no	norepeat	norepeat	norepeat	Tulp4	all	1	NA
chr17	6123078	intronic	+	Tulp4	a	G	chr17_6123078	alu	intronic	nohyper	repeat	noexonic	no	B1_Mur2	Alu	SINE	Tulp4	all	2	Alu
chr17	6123082	intronic	+	Tulp4	a	G	chr17_6123082	alu	intronic	nohyper	repeat	noexonic	no	B1_Mur2	Alu	SINE	Tulp4	all	2	Alu
chr17	10208507	UTR3	+	Qk	A	G	chr17_10208507	noalu	UTR3	nohyper	norepeat	noexonic	no	norepeat	norepeat	norepeat	Qk	nonrepeat	3	NA
chr17	21724303	UTR3	+	Zfp760	A	G	chr17_21724303	noalu	UTR3	hyper	norepeat	noexonic	no	norepeat	norepeat	norepeat	Zfp760	nonrepeat	3	NA
chr17	21724309	UTR3	+	Zfp760	A	G	chr17_21724309	noalu	UTR3	hyper	norepeat	noexonic	no	norepeat	norepeat	norepeat	Zfp760	nonrepeat	3	NA
chr17	26283571	UTR3	+	Luc7l	a	G	chr17_26283571	noalu	UTR3	nohyper	norepeat	noexonic	no	norepeat	norepeat	norepeat	Luc7l	nonrepeat	3	NA
chr17	27580231	UTR3	+	Nudt3	A	G	chr17_27580231	noalu	UTR3	nohyper	norepeat	noexonic	no	norepeat	norepeat	norepeat	Nudt3	nonrepeat	3	NA
chr17	27896782	UTR3	+	Uhrf1bp1	A	G	chr17_27896782	noalu	UTR3	nohyper	norepeat	noexonic	no	norepeat	norepeat	norepeat	Uhrf1bp1	nonrepeat	3	NA
chr17	28745283	intronic	+	Mapk14	a	G	chr17_28745283	noalu	intronic	hyper	norepeat	noexonic	no	norepeat	norepeat	norepeat	Mapk14	nonrepeat	2	NA
chr17	28745290	intronic	+	Mapk14	a	G	chr17_28745290	noalu	intronic	hyper	norepeat	noexonic	no	norepeat	norepeat	norepeat	Mapk14	nonrepeat	2	NA
chr17	35857734	UTR3	+	Mdc1	a	G	chr17_35857734	alu	UTR3	nohyper	repeat	noexonic	no	PB1D9	Alu	SINE	Mdc1	repeat	2	Alu
chr17	35858620	UTR3	+	Mdc1	a	G	chr17_35858620	alu	UTR3	nohyper	repeat	noexonic	no	B1_Mus2	Alu	SINE	Mdc1	repeat	2	Alu
chr17	44037522	UTR3	+	Rcan2	A	G	chr17_44037522	noalu	UTR3	nohyper	norepeat	noexonic	no	norepeat	norepeat	norepeat	Rcan2	nonrepeat	3	NA
chr17	46499378	UTR3	+	Dnph1	a	G	chr17_46499378	noalu	UTR3	nohyper	repeat	noexonic	no	ORR1A3	ERVL-MaLR	LTR	Dnph1	repeat	3	ERVL-MaLR
chr17	71345062	UTR3	+	Smchd1	A	G	chr17_71345062	noalu	UTR3	nohyper	norepeat	noexonic	no	norepeat	norepeat	norepeat	Smchd1	nonrepeat	3	NA
chr18	23960636	exonic	+	Zfp397	a	G	chr18_23960636	noalu	exonic	hyper	repeat	exonic	nosyn	MMSAT4	Satellite	Satellite	Zfp397	repeat	3	Satellite
chr18	23960888	exonic	+	Zfp397	a	G	chr18_23960888	noalu	exonic	hyper	repeat	exonic	nosyn	MMSAT4	Satellite	Satellite	Zfp397	repeat	3	Satellite
chr18	23964860	exonic	+	Zscan30	a	G	chr18_23964860	noalu	exonic	nohyper	norepeat	exonic	syn	norepeat	norepeat	norepeat	Zscan30	all	3	NA
chr18	23964979	exonic	+	Zscan30	a	G	chr18_23964979	noalu	exonic	nohyper	norepeat	exonic	nosyn	norepeat	norepeat	norepeat	Zscan30	all	3	NA
chr18	23965231	exonic	+	Zscan30	a	G	chr18_23965231	noalu	exonic	nohyper	norepeat	exonic	nosyn	norepeat	norepeat	norepeat	Zscan30	all	3	NA
chr18	23965232	exonic	+	Zscan30	a	G	chr18_23965232	noalu	exonic	nohyper	norepeat	exonic	syn	norepeat	norepeat	norepeat	Zscan30	all	3	NA
chr18	31582182	UTR3	+	Slc25a46	a	G	chr18_31582182	noalu	UTR3	nohyper	repeat	noexonic	no	(CA)n	Simple_repeat	Simple_repeat	Slc25a46	repeat	3	Simple_repeat
chr18	32102504	UTR3	+	Iws1	a	G	chr18_32102504	alu	UTR3	hyper	repeat	noexonic	no	B1_Mur1	Alu	SINE	Iws1	all	3	Alu
chr18	32102542	UTR3	+	Iws1	a	G	chr18_32102542	alu	UTR3	hyper	repeat	noexonic	no	B1_Mur1	Alu	SINE	Iws1	all	2	Alu
chr18	32102561	UTR3	+	Iws1	a	G	chr18_32102561	alu	UTR3	hyper	repeat	noexonic	no	B1_Mur1	Alu	SINE	Iws1	all	3	Alu
chr18	32102567	UTR3	+	Iws1	a	G	chr18_32102567	alu	UTR3	hyper	repeat	noexonic	no	B1_Mur1	Alu	SINE	Iws1	all	3	Alu
chr18	32102590	UTR3	+	Iws1	a	G	chr18_32102590	alu	UTR3	hyper	repeat	noexonic	no	B1_Mur1	Alu	SINE	Iws1	all	2	Alu
chr18	32102625	UTR3	+	Iws1	a	G	chr18_32102625	alu	UTR3	hyper	repeat	noexonic	no	B1_Mur1	Alu	SINE	Iws1	all	3	Alu
chr18	32102875	UTR3	+	Iws1	a	G	chr18_32102875	noalu	UTR3	nohyper	norepeat	noexonic	no	norepeat	norepeat	norepeat	Iws1	all	3	NA
chr18	32102966	UTR3	+	Iws1	a	G	chr18_32102966	noalu	UTR3	nohyper	norepeat	noexonic	no	norepeat	norepeat	norepeat	Iws1	all	3	NA
chr18	34633271	UTR3	+	Cdc23	A	G	chr18_34633271	noalu	UTR3	nohyper	norepeat	noexonic	no	norepeat	norepeat	norepeat	Cdc23	nonrepeat	3	NA
chr18	35673120	UTR3	+	Dnajc18	A	G	chr18_35673120	noalu	UTR3	nohyper	norepeat	noexonic	no	norepeat	norepeat	norepeat	Dnajc18	all	3	NA
chr18	65477077	ncRNA_intronic	+	Mir466p	a	G	chr18_65477077	noalu	intronic	nohyper	norepeat	noexonic	no	norepeat	norepeat	norepeat	Mir466p	nonrepeat	2	NA
chr18	65477091	ncRNA_intronic	+	Mir466p	a	G	chr18_65477091	noalu	intronic	nohyper	norepeat	noexonic	no	norepeat	norepeat	norepeat	Mir466p	nonrepeat	3	NA
chr18	69684361	UTR3	+	Tcf4	a	G	chr18_69684361	noalu	UTR3	nohyper	repeat	noexonic	no	(A)n	Simple_repeat	Simple_repeat	Tcf4	all	3	Simple_repeat
chr18	69687673	UTR3	+	Tcf4	a	G	chr18_69687673	noalu	UTR3	nohyper	repeat	noexonic	no	AT_rich	Low_complexity	Low_complexity	Tcf4	all	3	Low_complexity
chr18	76973948	intergenic	+	Hdhd2	A	G	chr18_76973948	noalu	intergenic	hyper	norepeat	noexonic	no	norepeat	norepeat	norepeat	NA	NA	3	NA
chr18	76973956	intergenic	+	Hdhd2	A	G	chr18_76973956	noalu	intergenic	hyper	norepeat	noexonic	no	norepeat	norepeat	norepeat	NA	NA	3	NA
chr18	76973962	intergenic	+	Hdhd2	A	G	chr18_76973962	noalu	intergenic	hyper	norepeat	noexonic	no	norepeat	norepeat	norepeat	NA	NA	2	NA
chr18	76973980	intergenic	+	Hdhd2	A	G	chr18_76973980	noalu	intergenic	hyper	norepeat	noexonic	no	norepeat	norepeat	norepeat	NA	NA	3	NA
chr18	76974921	intergenic	+	Hdhd2	A	G	chr18_76974921	noalu	intergenic	hyper	norepeat	noexonic	no	norepeat	norepeat	norepeat	NA	NA	2	NA
chr18	76974942	intergenic	+	Hdhd2	A	G	chr18_76974942	noalu	intergenic	hyper	norepeat	noexonic	no	norepeat	norepeat	norepeat	NA	NA	2	NA
chr19	3576296	upstream	+	Ppp6r3	a	G	chr19_3576296	noalu	intergenic	nohyper	repeat	noexonic	no	tRNA-Ala-GCY	tRNA	tRNA	NA	NA	3	tRNA
chr19	4965401	UTR3	+	Mrpl11	a	G	chr19_4965401	noalu	UTR3	nohyper	norepeat	noexonic	no	norepeat	norepeat	norepeat	Mrpl11	nonrepeat	2	NA
chr19	7535250	UTR3	+	Atl3	a	G	chr19_7535250	noalu	UTR3	nohyper	norepeat	noexonic	no	norepeat	norepeat	norepeat	Atl3	nonrepeat	3	NA
chr19	27766801	UTR3	+	Rfx3	a	G	chr19_27766801	noalu	UTR3	nohyper	repeat	noexonic	no	(TG)n	Simple_repeat	Simple_repeat	Rfx3	repeat	3	Simple_repeat
chr19	43735319	UTR3	+	Cox15	a	G	chr19_43735319	noalu	UTR3	nohyper	repeat	noexonic	no	(TG)n	Simple_repeat	Simple_repeat	Cox15	repeat	3	Simple_repeat
chr19	45008426	intronic	+	Twnk	a	G	chr19_45008426	noalu	intronic	hyper	repeat	noexonic	no	B3	B2	SINE	Twnk	repeat	1	B2
chr19	45008427	intronic	+	Twnk	a	G	chr19_45008427	noalu	intronic	hyper	repeat	noexonic	no	B3	B2	SINE	Twnk	repeat	2	B2
chr19	46312386	UTR3	+	Psd	a	G	chr19_46312386	noalu	UTR3	nohyper	repeat	noexonic	no	A-rich	Low_complexity	Low_complexity	Psd	repeat	3	Low_complexity
chr19	46312389	UTR3	+	Psd	a	G	chr19_46312389	noalu	UTR3	nohyper	repeat	noexonic	no	A-rich	Low_complexity	Low_complexity	Psd	repeat	3	Low_complexity
chr19	46596368	UTR3	+	Sfxn2	a	G	chr19_46596368	alu	UTR3	nohyper	repeat	noexonic	no	B1_Mus2	Alu	SINE	Sfxn2	repeat	3	Alu
chr2	13582559	UTR3	+	Vim	A	G	chr2_13582559	noalu	UTR3	nohyper	norepeat	noexonic	no	norepeat	norepeat	norepeat	Vim	nonrepeat	3	NA
chr2	14148681	downstream	+	Stam	a	G	chr2_14148681	alu	intergenic	hyper	repeat	noexonic	no	B1_Mur1	Alu	SINE	NA	NA	1	Alu
chr2	14148682	downstream	+	Stam	a	G	chr2_14148682	alu	intergenic	hyper	repeat	noexonic	no	B1_Mur1	Alu	SINE	NA	NA	1	Alu
chr2	14148749	downstream	+	Stam	a	G	chr2_14148749	alu	intergenic	hyper	repeat	noexonic	no	B1_Mur1	Alu	SINE	NA	NA	2	Alu
chr2	14148757	downstream	+	Stam	a	G	chr2_14148757	alu	intergenic	hyper	repeat	noexonic	no	B1_Mur1	Alu	SINE	NA	NA	2	Alu
chr2	28214336	UTR3	+	Olfm1	A	G	chr2_28214336	noalu	UTR3	nohyper	norepeat	noexonic	no	norepeat	norepeat	norepeat	Olfm1	nonrepeat	3	NA
chr2	36036524	exonic	+	Ndufa8	A	G	chr2_36036524	noalu	exonic	nohyper	norepeat	exonic	nosyn	norepeat	norepeat	norepeat	Ndufa8	nonrepeat	3	NA
chr2	37433410	UTR3	+	Zbtb26	a	G	chr2_37433410	noalu	UTR3	nohyper	repeat	noexonic	no	ID4_	ID	SINE	Zbtb26	repeat	3	ID
chr2	37580930	UTR3	+	Strbp	a	G	chr2_37580930	noalu	UTR3	nohyper	repeat	noexonic	no	A-rich	Low_complexity	Low_complexity	Strbp	repeat	3	Low_complexity
chr2	61800312	UTR3	+	Psmd14	A	G	chr2_61800312	noalu	UTR3	nohyper	norepeat	noexonic	no	norepeat	norepeat	norepeat	Psmd14	nonrepeat	3	NA
chr2	72982072	ncRNA_intronic	+	Sp3os	a	G	chr2_72982072	alu	intronic	hyper	repeat	noexonic	no	B1_Mus1	Alu	SINE	Sp3os	all	3	Alu
chr2	90907208	intronic	+	Kbtbd4	a	G	chr2_90907208	noalu	intronic	hyper	norepeat	noexonic	no	norepeat	norepeat	norepeat	Kbtbd4	nonrepeat	2	NA
chr2	104429692	UTR3	+	Hipk3	A	G	chr2_104429692	noalu	UTR3	nohyper	norepeat	noexonic	no	norepeat	norepeat	norepeat	Hipk3	nonrepeat	3	NA
chr2	106867212	UTR3	+	Mpped2	A	G	chr2_106867212	noalu	UTR3	nohyper	norepeat	noexonic	no	norepeat	norepeat	norepeat	Mpped2	nonrepeat	3	NA
chr2	121543262	UTR3	+	Wdr76	a	G	chr2_121543262	noalu	UTR3	nohyper	norepeat	noexonic	no	norepeat	norepeat	norepeat	Wdr76	all	3	NA
chr2	121543758	UTR3	+	Wdr76	a	G	chr2_121543758	noalu	UTR3	hyper	repeat	noexonic	no	RMER4A	ERVK	LTR	Wdr76	all	3	ERVK
chr2	121544309	UTR3	+	Wdr76	a	G	chr2_121544309	noalu	UTR3	hyper	norepeat	noexonic	no	norepeat	norepeat	norepeat	Wdr76	all	2	NA
chr2	121544352	UTR3	+	Wdr76	a	G	chr2_121544352	noalu	UTR3	hyper	norepeat	noexonic	no	norepeat	norepeat	norepeat	Wdr76	all	3	NA
chr2	121544394	UTR3	+	Wdr76	a	G	chr2_121544394	noalu	UTR3	hyper	norepeat	noexonic	no	norepeat	norepeat	norepeat	Wdr76	all	3	NA
chr2	130554920	ncRNA_intronic	+	4930473A02Rik	a	G	chr2_130554920	noalu	intronic	hyper	norepeat	noexonic	no	norepeat	norepeat	norepeat	4930473A02Rik	all	1	NA
chr2	130881681	ncRNA_intronic	+	A730017L22Rik	A	G	chr2_130881681	noalu	intronic	nohyper	norepeat	noexonic	no	norepeat	norepeat	norepeat	A730017L22Rik	all	1	NA
chr2	131248114	downstream	+	Mavs	a	G	chr2_131248114	noalu	intergenic	nohyper	norepeat	noexonic	no	norepeat	norepeat	norepeat	NA	NA	2	NA
chr2	132309880	UTR3	+	Cds2	a	G	chr2_132309880	noalu	UTR3	nohyper	repeat	noexonic	no	MIRb	MIR	SINE	Cds2	all	2	MIR
chr2	144539929	UTR3	+	Polr3f	a	G	chr2_144539929	noalu	UTR3	nohyper	norepeat	noexonic	no	norepeat	norepeat	norepeat	Polr3f	all	3	NA
chr2	148697109	UTR3	+	Napb	A	G	chr2_148697109	noalu	UTR3	nohyper	norepeat	noexonic	no	norepeat	norepeat	norepeat	Napb	nonrepeat	3	NA
chr2	153266178	UTR3	+	Pofut1	a	G	chr2_153266178	noalu	UTR3	nohyper	repeat	noexonic	no	(TA)n	Simple_repeat	Simple_repeat	Pofut1	all	3	Simple_repeat
chr2	153266182	UTR3	+	Pofut1	a	G	chr2_153266182	noalu	UTR3	nohyper	repeat	noexonic	no	(TA)n	Simple_repeat	Simple_repeat	Pofut1	all	3	Simple_repeat
chr2	153768364	UTR3	+	Mapre1	a	G	chr2_153768364	noalu	UTR3	nohyper	repeat	noexonic	no	(A)n	Simple_repeat	Simple_repeat	Mapre1	repeat	3	Simple_repeat
chr2	163047730	intergenic	+	Ift52	a	G	chr2_163047730	alu	intergenic	nohyper	repeat	noexonic	no	B1_Mur3	Alu	SINE	NA	NA	2	Alu
chr2	181306643	UTR3	+	Stmn3	A	G	chr2_181306643	noalu	UTR3	nohyper	norepeat	noexonic	no	norepeat	norepeat	norepeat	Stmn3	nonrepeat	3	NA
chr2	181517811	UTR3	+	Tpd52l2	a	G	chr2_181517811	alu	UTR3	nohyper	repeat	noexonic	no	B1_Mur3	Alu	SINE	Tpd52l2	repeat	2	Alu
chr3	32465101	UTR3	+	Pik3ca	a	G	chr3_32465101	noalu	UTR3	nohyper	repeat	noexonic	no	A-rich	Low_complexity	Low_complexity	Pik3ca	repeat	3	Low_complexity
chr3	36093742	downstream	+	Acad9	a	G	chr3_36093742	noalu	intergenic	nohyper	norepeat	noexonic	no	norepeat	norepeat	norepeat	NA	NA	2	NA
chr3	36093777	downstream	+	Acad9	a	G	chr3_36093777	noalu	intergenic	nohyper	norepeat	noexonic	no	norepeat	norepeat	norepeat	NA	NA	1	NA
chr3	36093796	downstream	+	Acad9	a	G	chr3_36093796	noalu	intergenic	nohyper	norepeat	noexonic	no	norepeat	norepeat	norepeat	NA	NA	2	NA
chr3	40793189	intergenic	+	Hspa4l	a	G	chr3_40793189	noalu	intergenic	hyper	repeat	noexonic	no	B3	B2	SINE	NA	NA	3	B2
chr3	40794262	intergenic	+	Hspa4l	a	G	chr3_40794262	noalu	intergenic	nohyper	norepeat	noexonic	no	norepeat	norepeat	norepeat	NA	NA	3	NA
chr3	65960560	intergenic	+	Ccnl1	a	G	chr3_65960560	alu	intergenic	nohyper	repeat	noexonic	no	B1_Mus1	Alu	SINE	NA	NA	3	Alu
chr3	84161143	UTR3	+	Trim2	A	G	chr3_84161143	noalu	UTR3	nohyper	norepeat	noexonic	no	norepeat	norepeat	norepeat	Trim2	nonrepeat	3	NA
chr3	90060617	intronic	+	4933434E20Rik	a	G	chr3_90060617	noalu	intronic	nohyper	norepeat	noexonic	no	norepeat	norepeat	norepeat	4933434E20Rik	nonrepeat	2	NA
chr3	96220263	exonic	+	H2ac21	A	G	chr3_96220263	noalu	exonic	hyper	norepeat	exonic	syn	norepeat	norepeat	norepeat	H2ac21	nonrepeat	2	NA
chr3	96220270	exonic	+	H2ac21	A	G	chr3_96220270	noalu	exonic	hyper	norepeat	exonic	nosyn	norepeat	norepeat	norepeat	H2ac21	nonrepeat	3	NA
chr3	96220274	exonic	+	H2ac21	A	G	chr3_96220274	noalu	exonic	hyper	norepeat	exonic	nosyn	norepeat	norepeat	norepeat	H2ac21	nonrepeat	3	NA
chr3	96220332	UTR3	+	H2ac21	A	G	chr3_96220332	noalu	UTR3	hyper	norepeat	noexonic	no	norepeat	norepeat	norepeat	H2ac21	nonrepeat	3	NA
chr3	96632460	UTR3	+	Rbm8a	a	G	chr3_96632460	alu	UTR3	nohyper	repeat	noexonic	no	MT2B	ERVL	LTR	Rbm8a	all	2	ERVL
chr3	103066090	UTR3	+	Nras	a	G	chr3_103066090	noalu	UTR3	nohyper	norepeat	noexonic	no	norepeat	norepeat	norepeat	Nras	nonrepeat	3	NA
chr3	104928035	UTR3	+	St7l	a	G	chr3_104928035	alu	UTR3	hyper	repeat	noexonic	no	B1_Mur4	Alu	SINE	St7l	all	2	Alu
chr3	129635031	UTR3	+	Elovl6	a	G	chr3_129635031	noalu	UTR3	nohyper	repeat	noexonic	no	(GAAA)n	Simple_repeat	Simple_repeat	Elovl6	repeat	3	Simple_repeat
chr3	136936237	UTR3	+	Ppp3ca	A	G	chr3_136936237	noalu	UTR3	nohyper	norepeat	noexonic	no	norepeat	norepeat	norepeat	Ppp3ca	nonrepeat	3	NA
chr4	11264944	UTR3	+	Dpy19l4	A	G	chr4_11264944	noalu	UTR3	nohyper	norepeat	noexonic	no	norepeat	norepeat	norepeat	Dpy19l4	nonrepeat	3	NA
chr4	33020417	UTR3	+	Rragd	a	G	chr4_33020417	noalu	UTR3	nohyper	norepeat	noexonic	no	norepeat	norepeat	norepeat	Rragd	nonrepeat	3	NA
chr4	41191258	UTR3	+	Ube2r2	a	G	chr4_41191258	noalu	UTR3	nohyper	repeat	noexonic	no	L1MEd	L1	LINE	Ube2r2	repeat	3	L1
chr4	83456233	UTR3	+	Psip1	A	G	chr4_83456233	noalu	UTR3	nohyper	norepeat	noexonic	no	norepeat	norepeat	norepeat	Psip1	nonrepeat	3	NA
chr4	94569317	UTR3	+	Plaa	A	G	chr4_94569317	noalu	UTR3	nohyper	norepeat	noexonic	no	norepeat	norepeat	norepeat	Plaa	nonrepeat	3	NA
chr4	103131624	intronic	+	Mier1	a	G	chr4_103131624	noalu	intronic	nohyper	norepeat	noexonic	no	norepeat	norepeat	norepeat	Mier1	all	2	NA
chr4	103164739	UTR3	+	Mier1	a	G	chr4_103164739	noalu	UTR3	nohyper	norepeat	noexonic	no	norepeat	norepeat	norepeat	Mier1	all	3	NA
chr4	116538349	downstream	+	Ipp	a	G	chr4_116538349	noalu	intergenic	nohyper	repeat	noexonic	no	B2_Mm2	B2	SINE	NA	NA	3	B2
chr4	118626125	UTR3	+	Ebna1bp2	a	G	chr4_118626125	alu	UTR3	hyper	repeat	noexonic	no	B1_Mur4	Alu	SINE	Ebna1bp2	repeat	3	Alu
chr4	118626141	UTR3	+	Ebna1bp2	a	G	chr4_118626141	alu	UTR3	hyper	repeat	noexonic	no	B1_Mur4	Alu	SINE	Ebna1bp2	repeat	3	Alu
chr4	118626808	ncRNA_exonic	+	D4Ertd617e	a	G	chr4_118626808	noalu	exonic	hyper	norepeat	noexonic	no	norepeat	norepeat	norepeat	D4Ertd617e	nonrepeat	2	NA
chr4	118626875	ncRNA_exonic	+	D4Ertd617e	a	G	chr4_118626875	noalu	exonic	nohyper	norepeat	noexonic	no	norepeat	norepeat	norepeat	D4Ertd617e	nonrepeat	3	NA
chr4	124944301	UTR3	+	9930104L06Rik	a	G	chr4_124944301	noalu	UTR3	nohyper	norepeat	noexonic	no	norepeat	norepeat	norepeat	9930104L06Rik	all	2	NA
chr4	126091577	UTR3	+	Oscp1	a	G	chr4_126091577	noalu	UTR3	nohyper	norepeat	noexonic	no	norepeat	norepeat	norepeat	Oscp1	all	1	NA
chr4	126091581	UTR3	+	Oscp1	a	G	chr4_126091581	noalu	UTR3	nohyper	norepeat	noexonic	no	norepeat	norepeat	norepeat	Oscp1	all	1	NA
chr4	129309796	UTR3	+	Rbbp4	a	G	chr4_129309796	noalu	UTR3	nohyper	repeat	noexonic	no	A-rich	Low_complexity	Low_complexity	Rbbp4	all	3	Low_complexity
chr4	141113688	UTR3	+	Szrd1	a	G	chr4_141113688	noalu	UTR3	nohyper	repeat	noexonic	no	A-rich	Low_complexity	Low_complexity	Szrd1	repeat	3	Low_complexity
chr4	149118129	intronic	+	Dffa	a	G	chr4_149118129	noalu	intronic	nohyper	norepeat	noexonic	no	norepeat	norepeat	norepeat	Dffa	all	3	NA
chr4	149118197	intronic	+	Dffa	a	G	chr4_149118197	noalu	intronic	nohyper	norepeat	noexonic	no	norepeat	norepeat	norepeat	Dffa	all	3	NA
chr4	155621903	ncRNA_intronic	+	Gm16023	a	G	chr4_155621903	alu	intronic	hyper	repeat	noexonic	no	B1_Mur3	Alu	SINE	Gm16023	all	2	Alu
chr4	155621904	ncRNA_intronic	+	Gm16023	a	G	chr4_155621904	alu	intronic	hyper	repeat	noexonic	no	B1_Mur3	Alu	SINE	Gm16023	all	3	Alu
chr4	155718400	intronic	+	Ssu72	a	G	chr4_155718400	noalu	intronic	nohyper	norepeat	noexonic	no	norepeat	norepeat	norepeat	Ssu72	all	3	NA
chr4	156209802	intergenic	+	AW011738	a	G	chr4_156209802	noalu	intergenic	nohyper	norepeat	noexonic	no	norepeat	norepeat	norepeat	NA	NA	3	NA
chr4_GL456216_random	34317	exonic	+	Dhrsx	A	G	chr4_GL456216_random_34317	noalu	exonic	nohyper	norepeat	exonic	nosyn	norepeat	norepeat	norepeat	Dhrsx	nonrepeat	2	NA
chr4_GL456216_random	34470	intronic	+	Dhrsx	A	G	chr4_GL456216_random_34470	noalu	intronic	nohyper	norepeat	noexonic	no	norepeat	norepeat	norepeat	Dhrsx	nonrepeat	1	NA
chr4_GL456216_random	34509	intronic	+	Dhrsx	A	G	chr4_GL456216_random_34509	noalu	intronic	nohyper	norepeat	noexonic	no	norepeat	norepeat	norepeat	Dhrsx	nonrepeat	1	NA
chr5	24161749	downstream	+	Klhl7	a	G	chr5_24161749	noalu	intergenic	hyper	norepeat	noexonic	no	norepeat	norepeat	norepeat	NA	NA	1	NA
chr5	24161770	downstream	+	Klhl7	a	G	chr5_24161770	noalu	intergenic	hyper	norepeat	noexonic	no	norepeat	norepeat	norepeat	NA	NA	1	NA
chr5	24161773	downstream	+	Klhl7	a	G	chr5_24161773	noalu	intergenic	hyper	norepeat	noexonic	no	norepeat	norepeat	norepeat	NA	NA	3	NA
chr5	29453131	downstream	+	Nom1	a	G	chr5_29453131	noalu	intergenic	nohyper	norepeat	noexonic	no	norepeat	norepeat	norepeat	NA	NA	1	NA
chr5	32992599	UTR3	+	Depdc5	a	G	chr5_32992599	noalu	UTR3	nohyper	repeat	noexonic	no	B3	B2	SINE	Depdc5	all	3	B2
chr5	33416556	UTR3	+	Uvssa	a	G	chr5_33416556	noalu	UTR3	nohyper	norepeat	noexonic	no	norepeat	norepeat	norepeat	Uvssa	all	2	NA
chr5	33418310	UTR3	+	Uvssa	a	G	chr5_33418310	alu	UTR3	hyper	repeat	noexonic	no	B1_Mur4	Alu	SINE	Uvssa	all	3	Alu
chr5	33418406	UTR3	+	Uvssa	a	G	chr5_33418406	alu	UTR3	hyper	repeat	noexonic	no	B1_Mur4	Alu	SINE	Uvssa	all	3	Alu
chr5	44020911	exonic	+	Prom1	A	G	chr5_44020911	noalu	exonic	nohyper	norepeat	exonic	nosyn	norepeat	norepeat	norepeat	Prom1	nonrepeat	3	NA
chr5	66299347	UTR3	+	Apbb2	A	G	chr5_66299347	noalu	UTR3	nohyper	norepeat	noexonic	no	norepeat	norepeat	norepeat	Apbb2	nonrepeat	3	NA
chr5	99978864	UTR5	+	Hnrnpd	A	G	chr5_99978864	noalu	UTR5	nohyper	norepeat	noexonic	no	norepeat	norepeat	norepeat	Hnrnpd	nonrepeat	3	NA
chr5	106618178	UTR3	+	Zfp644	A	G	chr5_106618178	noalu	UTR3	nohyper	norepeat	noexonic	no	norepeat	norepeat	norepeat	Zfp644	nonrepeat	3	NA
chr5	110130133	downstream	+	Zfp605	a	G	chr5_110130133	noalu	intergenic	nohyper	norepeat	noexonic	no	norepeat	norepeat	norepeat	NA	NA	3	NA
chr5	112391353	exonic	+	Asphd2	A	G	chr5_112391353	noalu	exonic	nohyper	norepeat	exonic	nosyn	norepeat	norepeat	norepeat	Asphd2	nonrepeat	3	NA
chr5	115334064	UTR3	+	Gatc	A	G	chr5_115334064	noalu	UTR3	nohyper	norepeat	noexonic	no	norepeat	norepeat	norepeat	Gatc	nonrepeat	3	NA
chr5	125456605	UTR3	+	Bri3bp	a	G	chr5_125456605	alu	UTR3	hyper	repeat	noexonic	no	B1_Mur2	Alu	SINE	Bri3bp	all	2	Alu
chr5	125457508	UTR3	+	Bri3bp	a	G	chr5_125457508	noalu	UTR3	nohyper	norepeat	noexonic	no	norepeat	norepeat	norepeat	Bri3bp	all	3	NA
chr5	129718725	downstream	+	Mrps17	a	G	chr5_129718725	noalu	intergenic	nohyper	norepeat	noexonic	no	norepeat	norepeat	norepeat	NA	NA	2	NA
chr5	129718756	downstream	+	Mrps17	a	G	chr5_129718756	noalu	intergenic	nohyper	norepeat	noexonic	no	norepeat	norepeat	norepeat	NA	NA	3	NA
chr5	129718757	downstream	+	Mrps17	a	G	chr5_129718757	noalu	intergenic	nohyper	norepeat	noexonic	no	norepeat	norepeat	norepeat	NA	NA	1	NA
chr5	129718813	downstream	+	Mrps17	a	G	chr5_129718813	noalu	intergenic	nohyper	norepeat	noexonic	no	norepeat	norepeat	norepeat	NA	NA	3	NA
chr5	129720759	intergenic	+	Mrps17	a	G	chr5_129720759	alu	intergenic	nohyper	repeat	noexonic	no	B1_Mus1	Alu	SINE	NA	NA	2	Alu
chr5	129985466	UTR3	+	Vkorc1l1	a	G	chr5_129985466	noalu	UTR3	nohyper	norepeat	noexonic	no	norepeat	norepeat	norepeat	Vkorc1l1	nonrepeat	3	NA
chr5	135910170	UTR3	+	Ywhag	A	G	chr5_135910170	noalu	UTR3	nohyper	norepeat	noexonic	no	norepeat	norepeat	norepeat	Ywhag	nonrepeat	3	NA
chr5	142669236	UTR3	+	Wipi2	a	G	chr5_142669236	alu	UTR3	hyper	repeat	noexonic	no	B1F1	Alu	SINE	Wipi2	repeat	3	Alu
chr5	142903249	UTR3	+	Actb	A	G	chr5_142903249	noalu	UTR3	nohyper	norepeat	noexonic	no	norepeat	norepeat	norepeat	Actb	nonrepeat	3	NA
chr5	146261006	intronic	+	Cdk8	a	G	chr5_146261006	noalu	intronic	nohyper	repeat	noexonic	no	LSU-rRNA_Hsa	rRNA	rRNA	Cdk8	repeat	3	rRNA
chr5	146736757	UTR3	+	Usp12	A	G	chr5_146736757	noalu	UTR3	nohyper	norepeat	noexonic	no	norepeat	norepeat	norepeat	Usp12	nonrepeat	3	NA
chr6	5163998	UTR3	+	Ppp1r9a	a	G	chr6_5163998	noalu	UTR3	nohyper	repeat	noexonic	no	(CA)n	Simple_repeat	Simple_repeat	Ppp1r9a	repeat	3	Simple_repeat
chr6	5164010	UTR3	+	Ppp1r9a	a	G	chr6_5164010	noalu	UTR3	nohyper	repeat	noexonic	no	(CA)n	Simple_repeat	Simple_repeat	Ppp1r9a	repeat	3	Simple_repeat
chr6	31512151	intergenic	+	Mkln1	a	G	chr6_31512151	alu	intergenic	hyper	repeat	noexonic	no	B1_Mus2	Alu	SINE	NA	NA	2	Alu
chr6	31515667	intergenic	+	Mkln1	a	G	chr6_31515667	noalu	intergenic	nohyper	norepeat	noexonic	no	norepeat	norepeat	norepeat	NA	NA	2	NA
chr6	31515730	intergenic	+	Mkln1	a	G	chr6_31515730	noalu	intergenic	nohyper	norepeat	noexonic	no	norepeat	norepeat	norepeat	NA	NA	3	NA
chr6	31515747	intergenic	+	Mkln1	a	G	chr6_31515747	noalu	intergenic	nohyper	norepeat	noexonic	no	norepeat	norepeat	norepeat	NA	NA	2	NA
chr6	35511496	UTR3	+	Mtpn	A	G	chr6_35511496	noalu	UTR3	nohyper	norepeat	noexonic	no	norepeat	norepeat	norepeat	Mtpn	nonrepeat	3	NA
chr6	37870847	UTR5	+	Trim24	A	G	chr6_37870847	noalu	UTR5	nohyper	norepeat	noexonic	no	norepeat	norepeat	norepeat	Trim24	nonrepeat	3	NA
chr6	38128051	UTR3	+	D630045J12Rik	a	G	chr6_38128051	noalu	UTR3	nohyper	repeat	noexonic	no	(TG)n	Simple_repeat	Simple_repeat	D630045J12Rik	repeat	3	Simple_repeat
chr6	47869459	intergenic	+	Zfp398	a	G	chr6_47869459	alu	intergenic	nohyper	repeat	noexonic	no	B1_Mus2	Alu	SINE	NA	NA	3	Alu
chr6	47871725	intergenic	+	Zfp398	a	G	chr6_47871725	noalu	intergenic	nohyper	norepeat	noexonic	no	norepeat	norepeat	norepeat	NA	NA	2	NA
chr6	65710605	intergenic	+	Ndnf	a	G	chr6_65710605	noalu	intergenic	hyper	repeat	noexonic	no	B3	B2	SINE	NA	NA	2	B2
chr6	66540081	UTR3	+	Mad2l1	A	G	chr6_66540081	noalu	UTR3	nohyper	norepeat	noexonic	no	norepeat	norepeat	norepeat	Mad2l1	nonrepeat	2	NA
chr6	66540126	UTR3	+	Mad2l1	A	G	chr6_66540126	noalu	UTR3	hyper	norepeat	noexonic	no	norepeat	norepeat	norepeat	Mad2l1	nonrepeat	2	NA
chr6	66540144	UTR3	+	Mad2l1	A	G	chr6_66540144	noalu	UTR3	hyper	norepeat	noexonic	no	norepeat	norepeat	norepeat	Mad2l1	nonrepeat	2	NA
chr6	66540207	UTR3	+	Mad2l1	A	G	chr6_66540207	noalu	UTR3	hyper	norepeat	noexonic	no	norepeat	norepeat	norepeat	Mad2l1	nonrepeat	3	NA
chr6	66540211	UTR3	+	Mad2l1	A	G	chr6_66540211	noalu	UTR3	hyper	norepeat	noexonic	no	norepeat	norepeat	norepeat	Mad2l1	nonrepeat	3	NA
chr6	66540212	UTR3	+	Mad2l1	A	G	chr6_66540212	noalu	UTR3	hyper	norepeat	noexonic	no	norepeat	norepeat	norepeat	Mad2l1	nonrepeat	2	NA
chr6	66540214	UTR3	+	Mad2l1	A	G	chr6_66540214	noalu	UTR3	hyper	norepeat	noexonic	no	norepeat	norepeat	norepeat	Mad2l1	nonrepeat	2	NA
chr6	66540215	UTR3	+	Mad2l1	A	G	chr6_66540215	noalu	UTR3	hyper	norepeat	noexonic	no	norepeat	norepeat	norepeat	Mad2l1	nonrepeat	2	NA
chr6	66540269	UTR3	+	Mad2l1	A	G	chr6_66540269	noalu	UTR3	hyper	norepeat	noexonic	no	norepeat	norepeat	norepeat	Mad2l1	nonrepeat	3	NA
chr6	66540281	UTR3	+	Mad2l1	A	G	chr6_66540281	noalu	UTR3	hyper	norepeat	noexonic	no	norepeat	norepeat	norepeat	Mad2l1	nonrepeat	3	NA
chr6	66540283	UTR3	+	Mad2l1	A	G	chr6_66540283	noalu	UTR3	hyper	norepeat	noexonic	no	norepeat	norepeat	norepeat	Mad2l1	nonrepeat	3	NA
chr6	66540722	UTR3	+	Mad2l1	A	G	chr6_66540722	noalu	UTR3	hyper	norepeat	noexonic	no	norepeat	norepeat	norepeat	Mad2l1	nonrepeat	3	NA
chr6	66540740	UTR3	+	Mad2l1	A	G	chr6_66540740	noalu	UTR3	hyper	norepeat	noexonic	no	norepeat	norepeat	norepeat	Mad2l1	nonrepeat	3	NA
chr6	66540753	UTR3	+	Mad2l1	A	G	chr6_66540753	noalu	UTR3	hyper	norepeat	noexonic	no	norepeat	norepeat	norepeat	Mad2l1	nonrepeat	3	NA
chr6	66540846	UTR3	+	Mad2l1	A	G	chr6_66540846	noalu	UTR3	hyper	norepeat	noexonic	no	norepeat	norepeat	norepeat	Mad2l1	nonrepeat	3	NA
chr6	67035311	UTR3	+	Gadd45a	A	G	chr6_67035311	noalu	UTR3	nohyper	norepeat	noexonic	no	norepeat	norepeat	norepeat	Gadd45a	nonrepeat	3	NA
chr6	125138873	intronic	+	Nop2	a	G	chr6_125138873	noalu	intronic	nohyper	norepeat	noexonic	no	norepeat	norepeat	norepeat	Nop2	nonrepeat	3	NA
chr7	6191971	UTR3	+	Zfp444	A	G	chr7_6191971	noalu	UTR3	nohyper	norepeat	noexonic	no	norepeat	norepeat	norepeat	Zfp444	nonrepeat	3	NA
chr7	6964910	ncRNA_intronic	+	Zim3	a	G	chr7_6964910	noalu	intronic	hyper	norepeat	noexonic	no	norepeat	norepeat	norepeat	Zim3	all	2	NA
chr7	6964946	ncRNA_intronic	+	Zim3	a	G	chr7_6964946	noalu	intronic	hyper	norepeat	noexonic	no	norepeat	norepeat	norepeat	Zim3	all	3	NA
chr7	6964948	ncRNA_intronic	+	Zim3	a	G	chr7_6964948	noalu	intronic	hyper	norepeat	noexonic	no	norepeat	norepeat	norepeat	Zim3	all	3	NA
chr7	6964949	ncRNA_intronic	+	Zim3	a	G	chr7_6964949	noalu	intronic	hyper	norepeat	noexonic	no	norepeat	norepeat	norepeat	Zim3	all	2	NA
chr7	12972187	UTR3	+	Zfp324	a	G	chr7_12972187	alu	UTR3	nohyper	repeat	noexonic	no	B1_Mur1	Alu	SINE	Zfp324	all	3	Alu
chr7	12972192	UTR3	+	Zfp324	a	G	chr7_12972192	alu	UTR3	nohyper	repeat	noexonic	no	B1_Mur1	Alu	SINE	Zfp324	all	3	Alu
chr7	12972208	UTR3	+	Zfp324	a	G	chr7_12972208	alu	UTR3	nohyper	repeat	noexonic	no	B1_Mur1	Alu	SINE	Zfp324	all	3	Alu
chr7	12972230	UTR3	+	Zfp324	a	G	chr7_12972230	alu	UTR3	nohyper	repeat	noexonic	no	B1_Mur1	Alu	SINE	Zfp324	all	3	Alu
chr7	12973621	UTR3	+	Zfp324	a	G	chr7_12973621	noalu	UTR3	nohyper	norepeat	noexonic	no	norepeat	norepeat	norepeat	Zfp324	all	3	NA
chr7	27581888	UTR3	+	2310022A10Rik	a	G	chr7_27581888	noalu	UTR3	nohyper	norepeat	noexonic	no	norepeat	norepeat	norepeat	2310022A10Rik	nonrepeat	3	NA
chr7	27821531	UTR3	+	Zfp626	a	G	chr7_27821531	noalu	UTR3	nohyper	repeat	noexonic	no	B2_Mm2	B2	SINE	Zfp626	repeat	3	B2
chr7	28196381	intergenic	+	Dyrk1b	a	G	chr7_28196381	noalu	intergenic	hyper	norepeat	noexonic	no	norepeat	norepeat	norepeat	NA	NA	2	NA
chr7	28280508	downstream	+	Eid2b	a	G	chr7_28280508	alu	intergenic	nohyper	repeat	noexonic	no	MT2B	ERVL	LTR	NA	NA	3	ERVL
chr7	45155003	intronic	+	Pih1d1	a	G	chr7_45155003	noalu	intronic	nohyper	norepeat	noexonic	no	norepeat	norepeat	norepeat	Pih1d1	all	3	NA
chr7	75115101	UTR3	+	Sv2b	A	G	chr7_75115101	noalu	UTR3	nohyper	norepeat	noexonic	no	norepeat	norepeat	norepeat	Sv2b	nonrepeat	3	NA
chr7	80241948	downstream	+	Gdpgp1	a	G	chr7_80241948	alu	intergenic	nohyper	repeat	noexonic	no	B1_Mur3	Alu	SINE	NA	NA	2	Alu
chr7	80241949	downstream	+	Gdpgp1	a	G	chr7_80241949	alu	intergenic	nohyper	repeat	noexonic	no	B1_Mur3	Alu	SINE	NA	NA	3	Alu
chr7	127465967	intergenic	+	Zfp689	a	G	chr7_127465967	alu	intergenic	nohyper	repeat	noexonic	no	B1_Mus1	Alu	SINE	NA	NA	2	Alu
chr7	127520429	intronic	+	Srcap	a	G	chr7_127520429	alu	intronic	hyper	repeat	noexonic	no	B1_Mus2	Alu	SINE	Srcap	all	1	Alu
chr7	127520430	intronic	+	Srcap	a	G	chr7_127520430	alu	intronic	hyper	repeat	noexonic	no	B1_Mus2	Alu	SINE	Srcap	all	2	Alu
chr7	127521147	intronic	+	Srcap	a	G	chr7_127521147	noalu	intronic	nohyper	norepeat	noexonic	no	norepeat	norepeat	norepeat	Srcap	all	2	NA
chr7	140135727	intergenic	+	Paox	A	G	chr7_140135727	noalu	intergenic	hyper	norepeat	noexonic	no	norepeat	norepeat	norepeat	NA	NA	1	NA
chr7	140135775	intergenic	+	Paox	A	G	chr7_140135775	noalu	intergenic	hyper	norepeat	noexonic	no	norepeat	norepeat	norepeat	NA	NA	2	NA
chr7	140135783	intergenic	+	Paox	A	G	chr7_140135783	noalu	intergenic	hyper	norepeat	noexonic	no	norepeat	norepeat	norepeat	NA	NA	2	NA
chr7	140135784	intergenic	+	Paox	A	G	chr7_140135784	noalu	intergenic	hyper	norepeat	noexonic	no	norepeat	norepeat	norepeat	NA	NA	2	NA
chr7	141336691	UTR3	+	Tmem80	a	G	chr7_141336691	alu	UTR3	nohyper	repeat	noexonic	no	B1_Mur1	Alu	SINE	Tmem80	repeat	3	Alu
chr8	4289546	UTR3	+	Elavl1	a	G	chr8_4289546	noalu	UTR3	nohyper	repeat	noexonic	no	A-rich	Low_complexity	Low_complexity	Elavl1	repeat	3	Low_complexity
chr8	4289570	UTR3	+	Elavl1	a	G	chr8_4289570	noalu	UTR3	nohyper	repeat	noexonic	no	A-rich	Low_complexity	Low_complexity	Elavl1	repeat	3	Low_complexity
chr8	33779696	intergenic	+	Gtf2e2	a	G	chr8_33779696	noalu	intergenic	nohyper	norepeat	noexonic	no	norepeat	norepeat	norepeat	NA	NA	2	NA
chr8	34830200	UTR3	+	Tnks	A	G	chr8_34830200	noalu	UTR3	nohyper	norepeat	noexonic	no	norepeat	norepeat	norepeat	Tnks	nonrepeat	3	NA
chr8	40917763	UTR3	+	Slc7a2	a	G	chr8_40917763	noalu	UTR3	hyper	norepeat	noexonic	no	norepeat	norepeat	norepeat	Slc7a2	nonrepeat	3	NA
chr8	40917777	UTR3	+	Slc7a2	a	G	chr8_40917777	noalu	UTR3	hyper	norepeat	noexonic	no	norepeat	norepeat	norepeat	Slc7a2	nonrepeat	3	NA
chr8	41341248	UTR3	+	Asah1	A	G	chr8_41341248	noalu	UTR3	nohyper	norepeat	noexonic	no	norepeat	norepeat	norepeat	Asah1	nonrepeat	3	NA
chr8	41397518	UTR3	+	Frg1	a	G	chr8_41397518	noalu	UTR3	nohyper	norepeat	noexonic	no	norepeat	norepeat	norepeat	Frg1	nonrepeat	3	NA
chr8	41397520	UTR3	+	Frg1	a	G	chr8_41397520	noalu	UTR3	nohyper	norepeat	noexonic	no	norepeat	norepeat	norepeat	Frg1	nonrepeat	3	NA
chr8	57525002	UTR3	+	Galnt7	A	G	chr8_57525002	noalu	UTR3	nohyper	norepeat	noexonic	no	norepeat	norepeat	norepeat	Galnt7	nonrepeat	3	NA
chr8	68905611	UTR3	+	Lpl	a	G	chr8_68905611	noalu	UTR3	nohyper	repeat	noexonic	no	(GAAA)n	Simple_repeat	Simple_repeat	Lpl	all	1	Simple_repeat
chr8	71493837	downstream	+	Gtpbp3	a	G	chr8_71493837	noalu	intergenic	nohyper	norepeat	noexonic	no	norepeat	norepeat	norepeat	NA	NA	3	NA
chr8	71586599	UTR3	+	Slc27a1	a	G	chr8_71586599	noalu	UTR3	nohyper	norepeat	noexonic	no	norepeat	norepeat	norepeat	Slc27a1	nonrepeat	3	NA
chr8	72223582	UTR3	+	Fam32a	a	G	chr8_72223582	noalu	UTR3	nohyper	norepeat	noexonic	no	norepeat	norepeat	norepeat	Fam32a	nonrepeat	2	NA
chr8	79680612	intergenic	+	Otud4	A	G	chr8_79680612	noalu	intergenic	nohyper	norepeat	noexonic	no	norepeat	norepeat	norepeat	NA	NA	1	NA
chr8	107017736	intergenic	+	Sntb2	a	G	chr8_107017736	noalu	intergenic	nohyper	norepeat	noexonic	no	norepeat	norepeat	norepeat	NA	NA	3	NA
chr8	107018209	intergenic	+	Sntb2	a	G	chr8_107018209	noalu	intergenic	nohyper	repeat	noexonic	no	B2_Mm2	B2	SINE	NA	NA	3	B2
chr8	107018216	intergenic	+	Sntb2	a	G	chr8_107018216	noalu	intergenic	nohyper	repeat	noexonic	no	B2_Mm2	B2	SINE	NA	NA	3	B2
chr8	110972577	downstream	+	St3gal2	a	G	chr8_110972577	noalu	intergenic	hyper	norepeat	noexonic	no	norepeat	norepeat	norepeat	NA	NA	3	NA
chr9	3387771	intergenic	+	Alkbh8	a	G	chr9_3387771	noalu	intergenic	nohyper	norepeat	noexonic	no	norepeat	norepeat	norepeat	NA	NA	3	NA
chr9	3387790	intergenic	+	Alkbh8	a	G	chr9_3387790	noalu	intergenic	nohyper	norepeat	noexonic	no	norepeat	norepeat	norepeat	NA	NA	3	NA
chr9	20496721	UTR3	+	Zfp266	A	G	chr9_20496721	noalu	UTR3	nohyper	norepeat	noexonic	no	norepeat	norepeat	norepeat	Zfp266	nonrepeat	3	NA
chr9	31150594	UTR3	+	Aplp2	A	G	chr9_31150594	noalu	UTR3	nohyper	norepeat	noexonic	no	norepeat	norepeat	norepeat	Aplp2	nonrepeat	3	NA
chr9	44294631	intergenic	+	Abcg4	a	G	chr9_44294631	noalu	intergenic	nohyper	norepeat	noexonic	no	norepeat	norepeat	norepeat	NA	NA	3	NA
chr9	45967544	UTR3	+	Pafah1b2	A	G	chr9_45967544	noalu	UTR3	nohyper	norepeat	noexonic	no	norepeat	norepeat	norepeat	Pafah1b2	nonrepeat	3	NA
chr9	47851049	UTR3	+	Cadm1	a	G	chr9_47851049	noalu	UTR3	nohyper	repeat	noexonic	no	(A)n	Simple_repeat	Simple_repeat	Cadm1	all	3	Simple_repeat
chr9	47851060	UTR3	+	Cadm1	a	G	chr9_47851060	noalu	UTR3	nohyper	repeat	noexonic	no	(A)n	Simple_repeat	Simple_repeat	Cadm1	all	3	Simple_repeat
chr9	49504094	UTR3	+	Ncam1	a	G	chr9_49504094	noalu	UTR3	nohyper	repeat	noexonic	no	(A)n	Simple_repeat	Simple_repeat	Ncam1	repeat	3	Simple_repeat
chr9	52087307	UTR3	+	Rdx	A	G	chr9_52087307	noalu	UTR3	nohyper	norepeat	noexonic	no	norepeat	norepeat	norepeat	Rdx	nonrepeat	3	NA
chr9	66373543	intronic	+	Herc1	a	G	chr9_66373543	noalu	intronic	hyper	repeat	noexonic	no	B3	B2	SINE	Herc1	repeat	2	B2
chr9	66373597	intronic	+	Herc1	a	G	chr9_66373597	noalu	intronic	hyper	repeat	noexonic	no	B3	B2	SINE	Herc1	repeat	2	B2
chr9	69379801	UTR3	+	Rora	a	G	chr9_69379801	noalu	UTR3	nohyper	repeat	noexonic	no	(A)n	Simple_repeat	Simple_repeat	Rora	all	3	Simple_repeat
chr9	72670266	intronic	+	Nedd4	a	G	chr9_72670266	noalu	intronic	nohyper	norepeat	noexonic	no	norepeat	norepeat	norepeat	Nedd4	nonrepeat	1	NA
chr9	72670273	intronic	+	Nedd4	a	G	chr9_72670273	noalu	intronic	nohyper	norepeat	noexonic	no	norepeat	norepeat	norepeat	Nedd4	nonrepeat	1	NA
chr9	73013560	UTR3	+	Ccpg1	A	G	chr9_73013560	noalu	UTR3	nohyper	norepeat	noexonic	no	norepeat	norepeat	norepeat	Ccpg1	nonrepeat	3	NA
chr9	78169392	UTR3	+	Cilk1	a	G	chr9_78169392	noalu	UTR3	nohyper	norepeat	noexonic	no	norepeat	norepeat	norepeat	Cilk1	nonrepeat	3	NA
chr9	88453765	UTR3	+	Syncrip	A	G	chr9_88453765	noalu	UTR3	nohyper	norepeat	noexonic	no	norepeat	norepeat	norepeat	Syncrip	nonrepeat	3	NA
chr9	99480381	UTR3	+	Armc8	a	G	chr9_99480381	noalu	UTR3	nohyper	repeat	noexonic	no	(CA)n	Simple_repeat	Simple_repeat	Armc8	repeat	3	Simple_repeat
chr9	108572358	UTR3	+	Wdr6	A	G	chr9_108572358	noalu	UTR3	nohyper	norepeat	noexonic	no	norepeat	norepeat	norepeat	Wdr6	nonrepeat	3	NA
chr9	110321851	UTR3	+	Elp6	a	G	chr9_110321851	noalu	UTR3	nohyper	norepeat	noexonic	no	norepeat	norepeat	norepeat	Elp6	nonrepeat	3	NA
chr9	119433517	UTR3	+	Acvr2b	a	G	chr9_119433517	noalu	UTR3	nohyper	repeat	noexonic	no	(A)n	Simple_repeat	Simple_repeat	Acvr2b	repeat	3	Simple_repeat
chr9	122896223	UTR3	+	Zkscan7	a	G	chr9_122896223	alu	UTR3	hyper	repeat	noexonic	no	B1_Mus1	Alu	SINE	Zkscan7	repeat	2	Alu
chr9	122896248	UTR3	+	Zkscan7	a	G	chr9_122896248	alu	UTR3	hyper	repeat	noexonic	no	B1_Mus1	Alu	SINE	Zkscan7	repeat	3	Alu
chr9	122896277	UTR3	+	Zkscan7	a	G	chr9_122896277	alu	UTR3	hyper	repeat	noexonic	no	B1_Mus1	Alu	SINE	Zkscan7	repeat	3	Alu
chr9	124269513	intergenic	+	Ccr5	a	G	chr9_124269513	noalu	intergenic	nohyper	norepeat	noexonic	no	norepeat	norepeat	norepeat	NA	NA	2	NA
chr9	124269918	intergenic	+	Ccr5	a	G	chr9_124269918	noalu	intergenic	nohyper	norepeat	noexonic	no	norepeat	norepeat	norepeat	NA	NA	2	NA
chr9	124271115	intergenic	+	Ccr5	a	G	chr9_124271115	noalu	intergenic	nohyper	norepeat	noexonic	no	norepeat	norepeat	norepeat	NA	NA	1	NA
chr9	124280032	intergenic	+	Ccr5	A	G	chr9_124280032	noalu	intergenic	nohyper	norepeat	noexonic	no	norepeat	norepeat	norepeat	NA	NA	1	NA
chrM	1556	intergenic	+	NONE	A	G	chrM_1556	noalu	intergenic	nohyper	norepeat	noexonic	no	norepeat	norepeat	norepeat	NA	NA	3	NA
chrM	3121	intergenic	+	NONE	A	G	chrM_3121	noalu	intergenic	nohyper	norepeat	noexonic	no	norepeat	norepeat	norepeat	NA	NA	3	NA
chrM	3620	intergenic	+	NONE	A	G	chrM_3620	noalu	intergenic	nohyper	norepeat	noexonic	no	norepeat	norepeat	norepeat	NA	NA	3	NA
chrX	52272805	exonic	+	Gpc3	A	G	chrX_52272805	noalu	exonic	nohyper	norepeat	exonic	nosyn	norepeat	norepeat	norepeat	Gpc3	all	3	NA
chrX	59062822	UTR3	+	Fgf13	a	G	chrX_59062822	noalu	UTR3	nohyper	repeat	noexonic	no	(GA)n	Simple_repeat	Simple_repeat	Fgf13	repeat	2	Simple_repeat
chrX	74258888	downstream	+	Emd	a	G	chrX_74258888	noalu	intergenic	nohyper	norepeat	noexonic	no	norepeat	norepeat	norepeat	NA	NA	3	NA
chrX	74259000	intergenic	+	Emd	a	G	chrX_74259000	noalu	intergenic	nohyper	norepeat	noexonic	no	norepeat	norepeat	norepeat	NA	NA	3	NA
chrX	77763609	UTR3	+	Prkx	A	G	chrX_77763609	noalu	UTR3	nohyper	norepeat	noexonic	no	norepeat	norepeat	norepeat	Prkx	nonrepeat	3	NA
chrX	85202942	UTR3	+	Dmd	a	G	chrX_85202942	noalu	UTR3	nohyper	repeat	noexonic	no	(CA)n	Simple_repeat	Simple_repeat	Dmd	repeat	3	Simple_repeat
chrX	109160566	UTR3	+	Sh3bgrl	a	G	chrX_109160566	noalu	UTR3	nohyper	repeat	noexonic	no	(GA)n	Simple_repeat	Simple_repeat	Sh3bgrl	repeat	3	Simple_repeat
chrX	111412729	exonic	+	Rps6ka6	A	G	chrX_111412729	noalu	exonic	nohyper	norepeat	exonic	syn	norepeat	norepeat	norepeat	Rps6ka6	nonrepeat	3	NA
chrX	136066647	UTR3	+	Bex2	A	G	chrX_136066647	noalu	UTR3	nohyper	norepeat	noexonic	no	norepeat	norepeat	norepeat	Bex2	nonrepeat	3	NA
chrX	136860816	UTR3	+	Rab9b	a	G	chrX_136860816	noalu	UTR3	nohyper	repeat	noexonic	no	(TG)n	Simple_repeat	Simple_repeat	Rab9b	repeat	3	Simple_repeat
chrX	140539785	UTR3	+	Tsc22d3	A	G	chrX_140539785	noalu	UTR3	nohyper	norepeat	noexonic	no	norepeat	norepeat	norepeat	Tsc22d3	nonrepeat	3	NA
chrX	163032184	ncRNA_intronic	+	Bc1	a	G	chrX_163032184	noalu	intronic	hyper	norepeat	noexonic	no	norepeat	norepeat	norepeat	Bc1	all	3	NA
chrX	163032245	ncRNA_intronic	+	Bc1	a	G	chrX_163032245	noalu	intronic	hyper	norepeat	noexonic	no	norepeat	norepeat	norepeat	Bc1	all	3	NA
chrX	164432667	UTR3	+	Piga	a	G	chrX_164432667	noalu	UTR3	nohyper	repeat	noexonic	no	RLTR20A4	ERVK	LTR	Piga	repeat	3	ERVK
chrX	167207165	UTR3	+	Tmsb4x	A	G	chrX_167207165	noalu	UTR3	nohyper	norepeat	noexonic	no	norepeat	norepeat	norepeat	Tmsb4x	nonrepeat	3	NA
chrY	1261272	UTR3	+	Ddx3y	A	G	chrY_1261272	noalu	UTR3	nohyper	norepeat	noexonic	no	norepeat	norepeat	norepeat	Ddx3y	NA	NA	NA
chr1	11597017	UTR3	+	A830018L16Rik	a	G	chr1_11597017	noalu	UTR3	nohyper	norepeat	noexonic	no	norepeat	norepeat	norepeat	A830018L16Rik	nonrepeat	3	NA
chr1	32244417	intronic	+	Khdrbs2	a	G	chr1_32244417	noalu	intronic	nohyper	repeat	noexonic	no	(CA)n	Simple_repeat	Simple_repeat	Khdrbs2	repeat	3	Simple_repeat
chr1	59485497	UTR3	+	Fzd7	A	G	chr1_59485497	noalu	UTR3	nohyper	norepeat	noexonic	no	norepeat	norepeat	norepeat	Fzd7	nonrepeat	3	NA
chr1	59712328	downstream	+	Nop58	a	G	chr1_59712328	noalu	intergenic	nohyper	norepeat	noexonic	no	norepeat	norepeat	norepeat	NA	NA	3	NA
chr1	59717839	intergenic	+	Nop58	a	G	chr1_59717839	noalu	intergenic	nohyper	norepeat	noexonic	no	norepeat	norepeat	norepeat	NA	NA	3	NA
chr1	63117047	ncRNA_intronic	+	Ino80dos	a	G	chr1_63117047	noalu	intronic	nohyper	norepeat	noexonic	no	norepeat	norepeat	norepeat	Ino80dos	nonrepeat	2	NA
chr1	72266599	ncRNA_intronic	+	D230017M19Rik	a	G	chr1_72266599	noalu	intronic	hyper	norepeat	noexonic	no	norepeat	norepeat	norepeat	D230017M19Rik	nonrepeat	2	NA
chr1	72266601	ncRNA_intronic	+	D230017M19Rik	a	G	chr1_72266601	noalu	intronic	hyper	norepeat	noexonic	no	norepeat	norepeat	norepeat	D230017M19Rik	nonrepeat	2	NA
chr1	93367069	UTR3	+	Ppp1r7	a	G	chr1_93367069	noalu	UTR3	nohyper	repeat	noexonic	no	ID_B1	B4	SINE	Ppp1r7	repeat	3	B4
chr1	93371578	intergenic	+	Ppp1r7	a	G	chr1_93371578	alu	intergenic	nohyper	repeat	noexonic	no	B1_Mus2	Alu	SINE	NA	NA	3	Alu
chr1	93371585	intergenic	+	Ppp1r7	a	G	chr1_93371585	alu	intergenic	hyper	repeat	noexonic	no	B1_Mus2	Alu	SINE	NA	NA	3	Alu
chr1	93372168	intergenic	+	Ppp1r7	a	G	chr1_93372168	noalu	intergenic	nohyper	norepeat	noexonic	no	norepeat	norepeat	norepeat	NA	NA	3	NA
chr1	93695368	UTR3	+	Bok	A	G	chr1_93695368	noalu	UTR3	nohyper	norepeat	noexonic	no	norepeat	norepeat	norepeat	Bok	nonrepeat	3	NA
chr1	133137544	UTR3	+	Ppp1r15b	a	G	chr1_133137544	noalu	UTR3	hyper	repeat	noexonic	no	ID4_	ID	SINE	Ppp1r15b	all	3	ID
chr1	133138010	UTR3	+	Ppp1r15b	a	G	chr1_133138010	noalu	UTR3	nohyper	norepeat	noexonic	no	norepeat	norepeat	norepeat	Ppp1r15b	all	3	NA
chr1	143747312	UTR3	+	Glrx2	a	G	chr1_143747312	noalu	UTR3	nohyper	norepeat	noexonic	no	norepeat	norepeat	norepeat	Glrx2	nonrepeat	3	NA
chr1	173334539	UTR3	+	Cadm3	A	G	chr1_173334539	noalu	UTR3	nohyper	norepeat	noexonic	no	norepeat	norepeat	norepeat	Cadm3	nonrepeat	3	NA
chr1	191987938	UTR3	+	Rd3	a	G	chr1_191987938	alu	UTR3	nohyper	repeat	noexonic	no	B1_Mus1	Alu	SINE	Rd3	repeat	3	Alu
chr10	79922599	ncRNA_intronic	+	Bc1	a	G	chr10_79922599	alu	intronic	nohyper	repeat	noexonic	no	B1_Mur4	Alu	SINE	Bc1	all	2	Alu
chr10	79922942	ncRNA_intronic	+	Bc1	a	G	chr10_79922942	noalu	intronic	nohyper	norepeat	noexonic	no	norepeat	norepeat	norepeat	Bc1	all	2	NA
chr10	86837287	UTR3	+	Nt5dc3	a	G	chr10_86837287	noalu	UTR3	nohyper	norepeat	noexonic	no	norepeat	norepeat	norepeat	Nt5dc3	nonrepeat	3	NA
chr10	94221362	UTR3	+	Ndufa12	a	G	chr10_94221362	noalu	UTR3	nohyper	norepeat	noexonic	no	norepeat	norepeat	norepeat	Ndufa12	nonrepeat	3	NA
chr10	112925877	UTR3	+	Atxn7l3b	A	G	chr10_112925877	noalu	UTR3	nohyper	norepeat	noexonic	no	norepeat	norepeat	norepeat	Atxn7l3b	nonrepeat	3	NA
chr10	127047360	upstream	+	Cyp27b1	a	G	chr10_127047360	noalu	intergenic	nohyper	repeat	noexonic	no	B2_Mm2	B2	SINE	NA	NA	3	B2
chr10	128328568	intergenic	+	Cnpy2	a	G	chr10_128328568	noalu	intergenic	nohyper	norepeat	noexonic	no	norepeat	norepeat	norepeat	NA	NA	3	NA
chr10	128328604	intergenic	+	Cnpy2	a	G	chr10_128328604	noalu	intergenic	nohyper	norepeat	noexonic	no	norepeat	norepeat	norepeat	NA	NA	3	NA
chr10	128328830	intergenic	+	Cnpy2	a	G	chr10_128328830	noalu	intergenic	hyper	norepeat	noexonic	no	norepeat	norepeat	norepeat	NA	NA	3	NA
chr10	128329311	intergenic	+	Cnpy2	a	G	chr10_128329311	noalu	intergenic	hyper	repeat	noexonic	no	RLTR33	ERVK	LTR	NA	NA	3	ERVK
chr10	128329321	intergenic	+	Cnpy2	a	G	chr10_128329321	noalu	intergenic	hyper	repeat	noexonic	no	RLTR33	ERVK	LTR	NA	NA	3	ERVK
chr10	128329752	intergenic	+	Cnpy2	a	G	chr10_128329752	noalu	intergenic	nohyper	repeat	noexonic	no	RLTR33	ERVK	LTR	NA	NA	3	ERVK
chr10	128329770	intergenic	+	Cnpy2	a	G	chr10_128329770	noalu	intergenic	nohyper	repeat	noexonic	no	RLTR33	ERVK	LTR	NA	NA	3	ERVK
chr10	128330019	intergenic	+	Cnpy2	a	G	chr10_128330019	noalu	intergenic	nohyper	repeat	noexonic	no	RLTR33	ERVK	LTR	NA	NA	3	ERVK
chr10	128330020	intergenic	+	Cnpy2	a	G	chr10_128330020	noalu	intergenic	nohyper	repeat	noexonic	no	RLTR33	ERVK	LTR	NA	NA	3	ERVK
chr11	11931739	UTR3	+	Grb10	A	G	chr11_11931739	noalu	UTR3	nohyper	norepeat	noexonic	no	norepeat	norepeat	norepeat	Grb10	nonrepeat	3	NA
chr11	20063280	UTR3	+	Actr2	a	G	chr11_20063280	noalu	UTR3	nohyper	repeat	noexonic	no	(A)n	Simple_repeat	Simple_repeat	Actr2	repeat	3	Simple_repeat
chr11	29707265	exonic	+	Rtn4	A	G	chr11_29707265	noalu	exonic	nohyper	norepeat	exonic	nosyn	norepeat	norepeat	norepeat	Rtn4	nonrepeat	3	NA
chr11	31913022	intronic	+	Cpeb4	A	G	chr11_31913022	noalu	intronic	nohyper	norepeat	noexonic	no	norepeat	norepeat	norepeat	Cpeb4	nonrepeat	1	NA
chr11	41911700	UTR3	+	Gabrg2	A	G	chr11_41911700	noalu	UTR3	nohyper	norepeat	noexonic	no	norepeat	norepeat	norepeat	Gabrg2	nonrepeat	3	NA
chr11	43684145	intronic	+	Pwwp2a	A	G	chr11_43684145	noalu	intronic	nohyper	norepeat	noexonic	no	norepeat	norepeat	norepeat	Pwwp2a	nonrepeat	2	NA
chr11	50299226	exonic	+	Canx	A	G	chr11_50299226	noalu	exonic	nohyper	norepeat	exonic	nosyn	norepeat	norepeat	norepeat	Canx	all	3	NA
chr11	52126806	ncRNA_exonic	+	Mir3061	A	G	chr11_52126806	noalu	exonic	nohyper	norepeat	noexonic	no	norepeat	norepeat	norepeat	Mir3061	nonrepeat	3	NA
chr11	58883512	UTR3	+	2810021J22Rik	a	G	chr11_58883512	noalu	UTR3	hyper	norepeat	noexonic	no	norepeat	norepeat	norepeat	2810021J22Rik	nonrepeat	3	NA
chr11	58883517	UTR3	+	2810021J22Rik	a	G	chr11_58883517	noalu	UTR3	hyper	norepeat	noexonic	no	norepeat	norepeat	norepeat	2810021J22Rik	nonrepeat	3	NA
chr11	59458313	UTR3	+	Jmjd4	a	G	chr11_59458313	noalu	UTR3	hyper	repeat	noexonic	no	B2_Mm2	B2	SINE	Jmjd4	all	2	B2
chr11	69623353	UTR3	+	Sat2	a	G	chr11_69623353	noalu	UTR3	nohyper	norepeat	noexonic	no	norepeat	norepeat	norepeat	Sat2	nonrepeat	2	NA
chr11	70033925	intronic	+	Dlg4	a	G	chr11_70033925	noalu	intronic	nohyper	norepeat	noexonic	no	norepeat	norepeat	norepeat	Dlg4	all	3	NA
chr11	70034998	intronic	+	Dlg4	a	G	chr11_70034998	noalu	intronic	nohyper	norepeat	noexonic	no	norepeat	norepeat	norepeat	Dlg4	all	2	NA
chr11	70035991	intronic	+	Dlg4	a	G	chr11_70035991	noalu	intronic	nohyper	norepeat	noexonic	no	norepeat	norepeat	norepeat	Dlg4	all	3	NA
chr11	70037172	intronic	+	Dlg4	a	G	chr11_70037172	alu	intronic	nohyper	repeat	noexonic	no	B1_Mur2	Alu	SINE	Dlg4	all	3	Alu
chr11	70037188	intronic	+	Dlg4	a	G	chr11_70037188	alu	intronic	nohyper	repeat	noexonic	no	B1_Mur2	Alu	SINE	Dlg4	all	3	Alu
chr11	83295531	UTR3	+	Pex12	A	G	chr11_83295531	noalu	UTR3	nohyper	norepeat	noexonic	no	norepeat	norepeat	norepeat	Pex12	nonrepeat	3	NA
chr11	84535174	ncRNA_exonic	+	Lhx1os	a	G	chr11_84535174	noalu	exonic	nohyper	norepeat	noexonic	no	norepeat	norepeat	norepeat	Lhx1os	nonrepeat	3	NA
chr11	88082980	UTR3	+	Vezf1	A	G	chr11_88082980	noalu	UTR3	nohyper	norepeat	noexonic	no	norepeat	norepeat	norepeat	Vezf1	nonrepeat	3	NA
chr11	88340165	UTR3	+	Msi2	a	G	chr11_88340165	noalu	UTR3	nohyper	repeat	noexonic	no	A-rich	Low_complexity	Low_complexity	Msi2	all	3	Low_complexity
chr11	88340168	UTR3	+	Msi2	a	G	chr11_88340168	noalu	UTR3	nohyper	repeat	noexonic	no	A-rich	Low_complexity	Low_complexity	Msi2	all	3	Low_complexity
chr11	88340178	UTR3	+	Msi2	a	G	chr11_88340178	noalu	UTR3	nohyper	repeat	noexonic	no	A-rich	Low_complexity	Low_complexity	Msi2	all	3	Low_complexity
chr11	97329851	UTR3	+	Mrpl45	a	G	chr11_97329851	noalu	UTR3	nohyper	norepeat	noexonic	no	norepeat	norepeat	norepeat	Mrpl45	nonrepeat	3	NA
chr11	98766092	intronic	+	Thra	a	G	chr11_98766092	noalu	intronic	nohyper	repeat	noexonic	no	(GA)n	Simple_repeat	Simple_repeat	Thra	repeat	2	Simple_repeat
chr11	100576624	exonic	+	Cnp	A	G	chr11_100576624	noalu	exonic	nohyper	norepeat	exonic	nosyn	norepeat	norepeat	norepeat	Cnp	nonrepeat	3	NA
chr11	101768322	downstream	+	Dhx8	a	G	chr11_101768322	noalu	intergenic	nohyper	norepeat	noexonic	no	norepeat	norepeat	norepeat	NA	NA	3	NA
chr11	104503456	UTR3	+	Cdc27	a	G	chr11_104503456	noalu	UTR3	nohyper	repeat	noexonic	no	A-rich	Low_complexity	Low_complexity	Cdc27	repeat	3	Low_complexity
chr11	116803320	downstream	+	Mxra7	a	G	chr11_116803320	noalu	intergenic	nohyper	repeat	noexonic	no	(CA)n	Simple_repeat	Simple_repeat	NA	NA	3	Simple_repeat
chr11	120100611	downstream	+	Ndufaf8	a	G	chr11_120100611	alu	intergenic	nohyper	repeat	noexonic	no	B1_Mur3	Alu	SINE	NA	NA	3	Alu
chr11	121256275	downstream	+	Narf	a	G	chr11_121256275	noalu	intergenic	nohyper	norepeat	noexonic	no	norepeat	norepeat	norepeat	NA	NA	3	NA
chr12	17429884	UTR3	+	Nol10	a	G	chr12_17429884	noalu	UTR3	nohyper	norepeat	noexonic	no	norepeat	norepeat	norepeat	Nol10	all	3	NA
chr12	17429895	UTR3	+	Nol10	a	G	chr12_17429895	noalu	UTR3	nohyper	norepeat	noexonic	no	norepeat	norepeat	norepeat	Nol10	all	3	NA
chr12	25060270	downstream	+	Kidins220	a	G	chr12_25060270	noalu	intergenic	hyper	repeat	noexonic	no	ID_B1	B4	SINE	NA	NA	2	B4
chr12	25060283	downstream	+	Kidins220	a	G	chr12_25060283	noalu	intergenic	hyper	repeat	noexonic	no	ID_B1	B4	SINE	NA	NA	2	B4
chr12	25060296	downstream	+	Kidins220	a	G	chr12_25060296	noalu	intergenic	hyper	repeat	noexonic	no	ID_B1	B4	SINE	NA	NA	2	B4
chr12	57239031	exonic	+	Prps1l3	A	G	chr12_57239031	noalu	exonic	nohyper	norepeat	exonic	syn	norepeat	norepeat	norepeat	Prps1l3	nonrepeat	3	NA
chr12	70995135	ncRNA_intronic	+	3110056K07Rik	a	G	chr12_70995135	noalu	intronic	hyper	norepeat	noexonic	no	norepeat	norepeat	norepeat	3110056K07Rik	all	3	NA
chr12	72797899	intergenic	+	Ppm1a	a	G	chr12_72797899	noalu	intergenic	nohyper	repeat	noexonic	no	(A)n	Simple_repeat	Simple_repeat	NA	NA	3	Simple_repeat
chr12	73928840	intronic	+	Hif1a	a	G	chr12_73928840	alu	intronic	hyper	repeat	noexonic	no	B1_Mur1	Alu	SINE	Hif1a	all	2	Alu
chr12	73929672	intronic	+	Hif1a	a	G	chr12_73929672	noalu	intronic	hyper	norepeat	noexonic	no	norepeat	norepeat	norepeat	Hif1a	all	3	NA
chr12	80722652	UTR3	+	Plekhd1	a	G	chr12_80722652	noalu	UTR3	hyper	norepeat	noexonic	no	norepeat	norepeat	norepeat	Plekhd1	all	2	NA
chr12	80722655	UTR3	+	Plekhd1	a	G	chr12_80722655	noalu	UTR3	hyper	norepeat	noexonic	no	norepeat	norepeat	norepeat	Plekhd1	all	2	NA
chr12	80722657	UTR3	+	Plekhd1	a	G	chr12_80722657	noalu	UTR3	hyper	norepeat	noexonic	no	norepeat	norepeat	norepeat	Plekhd1	all	3	NA
chr12	80722660	UTR3	+	Plekhd1	a	G	chr12_80722660	noalu	UTR3	hyper	norepeat	noexonic	no	norepeat	norepeat	norepeat	Plekhd1	all	3	NA
chr12	80722699	UTR3	+	Plekhd1	a	G	chr12_80722699	noalu	UTR3	hyper	norepeat	noexonic	no	norepeat	norepeat	norepeat	Plekhd1	all	3	NA
chr12	80722719	UTR3	+	Plekhd1	a	G	chr12_80722719	noalu	UTR3	hyper	norepeat	noexonic	no	norepeat	norepeat	norepeat	Plekhd1	all	3	NA
chr12	80722725	UTR3	+	Plekhd1	a	G	chr12_80722725	noalu	UTR3	hyper	norepeat	noexonic	no	norepeat	norepeat	norepeat	Plekhd1	all	2	NA
chr12	80722726	UTR3	+	Plekhd1	a	G	chr12_80722726	noalu	UTR3	hyper	norepeat	noexonic	no	norepeat	norepeat	norepeat	Plekhd1	all	2	NA
chr12	80722751	UTR3	+	Plekhd1	a	G	chr12_80722751	noalu	UTR3	hyper	norepeat	noexonic	no	norepeat	norepeat	norepeat	Plekhd1	all	3	NA
chr12	80723704	UTR3	+	Plekhd1	a	G	chr12_80723704	noalu	UTR3	hyper	repeat	noexonic	no	B3	B2	SINE	Plekhd1	all	3	B2
chr12	80723705	UTR3	+	Plekhd1	a	G	chr12_80723705	noalu	UTR3	hyper	repeat	noexonic	no	B3	B2	SINE	Plekhd1	all	3	B2
chr12	80723738	UTR3	+	Plekhd1	a	G	chr12_80723738	noalu	UTR3	hyper	repeat	noexonic	no	B3	B2	SINE	Plekhd1	all	3	B2
chr12	80723763	UTR3	+	Plekhd1	a	G	chr12_80723763	noalu	UTR3	hyper	repeat	noexonic	no	B3	B2	SINE	Plekhd1	all	3	B2
chr12	80723768	UTR3	+	Plekhd1	a	G	chr12_80723768	noalu	UTR3	hyper	repeat	noexonic	no	B3	B2	SINE	Plekhd1	all	3	B2
chr12	80723769	UTR3	+	Plekhd1	a	G	chr12_80723769	noalu	UTR3	hyper	repeat	noexonic	no	B3	B2	SINE	Plekhd1	all	3	B2
chr12	80723809	UTR3	+	Plekhd1	a	G	chr12_80723809	noalu	UTR3	hyper	repeat	noexonic	no	B3	B2	SINE	Plekhd1	all	3	B2
chr12	80723820	UTR3	+	Plekhd1	a	G	chr12_80723820	noalu	UTR3	hyper	repeat	noexonic	no	B3	B2	SINE	Plekhd1	all	3	B2
chr13	9094014	UTR5	+	Larp4b	A	G	chr13_9094014	noalu	UTR5	nohyper	norepeat	noexonic	no	norepeat	norepeat	norepeat	Larp4b	all	3	NA
chr13	9174000	UTR3	+	Larp4b	a	G	chr13_9174000	noalu	UTR3	nohyper	repeat	noexonic	no	(A)n	Simple_repeat	Simple_repeat	Larp4b	all	3	Simple_repeat
chr13	36726455	UTR3	+	Nrn1	a	G	chr13_36726455	noalu	UTR3	nohyper	repeat	noexonic	no	A-rich	Low_complexity	Low_complexity	Nrn1	repeat	3	Low_complexity
chr13	46681021	UTR3	+	Nup153	A	G	chr13_46681021	noalu	UTR3	nohyper	norepeat	noexonic	no	norepeat	norepeat	norepeat	Nup153	nonrepeat	3	NA
chr13	47010883	intergenic	+	Kif13a	A	G	chr13_47010883	noalu	intergenic	nohyper	norepeat	noexonic	no	norepeat	norepeat	norepeat	NA	NA	1	NA
chr13	48261300	ncRNA_intronic	+	A330033J07Rik	a	G	chr13_48261300	noalu	intronic	nohyper	repeat	noexonic	no	(A)n	Simple_repeat	Simple_repeat	A330033J07Rik	repeat	3	Simple_repeat
chr13	48261302	ncRNA_intronic	+	A330033J07Rik	a	G	chr13_48261302	noalu	intronic	nohyper	repeat	noexonic	no	(A)n	Simple_repeat	Simple_repeat	A330033J07Rik	repeat	3	Simple_repeat
chr13	55134602	UTR3	+	Zfp346	a	G	chr13_55134602	noalu	UTR3	nohyper	norepeat	noexonic	no	norepeat	norepeat	norepeat	Zfp346	nonrepeat	3	NA
chr13	58164989	downstream	+	Idnk	a	G	chr13_58164989	noalu	intergenic	nohyper	norepeat	noexonic	no	norepeat	norepeat	norepeat	NA	NA	2	NA
chr13	58166059	intergenic	+	Idnk	a	G	chr13_58166059	alu	intergenic	nohyper	repeat	noexonic	no	PB1D9	Alu	SINE	NA	NA	3	Alu
chr13	58166319	intergenic	+	Idnk	a	G	chr13_58166319	alu	intergenic	hyper	repeat	noexonic	no	B1_Mus2	Alu	SINE	NA	NA	3	Alu
chr13	58166334	intergenic	+	Idnk	a	G	chr13_58166334	alu	intergenic	hyper	repeat	noexonic	no	B1_Mus2	Alu	SINE	NA	NA	2	Alu
chr13	58166335	intergenic	+	Idnk	a	G	chr13_58166335	alu	intergenic	hyper	repeat	noexonic	no	B1_Mus2	Alu	SINE	NA	NA	3	Alu
chr13	58166503	intergenic	+	Idnk	A	G	chr13_58166503	noalu	intergenic	nohyper	norepeat	noexonic	no	norepeat	norepeat	norepeat	NA	NA	2	NA
chr13	81750505	UTR3	+	Mblac2	a	G	chr13_81750505	noalu	UTR3	nohyper	repeat	noexonic	no	(A)n	Simple_repeat	Simple_repeat	Mblac2	repeat	3	Simple_repeat
chr13	93407809	intergenic	+	Homer1	a	G	chr13_93407809	noalu	intergenic	nohyper	norepeat	noexonic	no	norepeat	norepeat	norepeat	NA	NA	2	NA
chr14	20642785	intergenic	+	Usp54	a	G	chr14_20642785	noalu	intergenic	nohyper	norepeat	noexonic	no	norepeat	norepeat	norepeat	NA	NA	3	NA
chr14	20643084	intergenic	+	Usp54	a	G	chr14_20643084	alu	intergenic	nohyper	repeat	noexonic	no	B1_Mus2	Alu	SINE	NA	NA	3	Alu
chr14	21797804	UTR3	+	Samd8	a	G	chr14_21797804	noalu	UTR3	nohyper	norepeat	noexonic	no	norepeat	norepeat	norepeat	Samd8	all	3	NA
chr14	32296625	UTR3	+	Parg	A	G	chr14_32296625	noalu	UTR3	nohyper	norepeat	noexonic	no	norepeat	norepeat	norepeat	Parg	nonrepeat	3	NA
chr14	47319978	UTR3	+	Mapk1ip1l	A	G	chr14_47319978	noalu	UTR3	nohyper	norepeat	noexonic	no	norepeat	norepeat	norepeat	Mapk1ip1l	nonrepeat	3	NA
chr14	54517729	upstream	+	Prmt5	a	G	chr14_54517729	noalu	intergenic	nohyper	repeat	noexonic	no	tRNA-Arg-CGY_	tRNA	tRNA	NA	NA	3	tRNA
chr14	59231090	intronic	+	Rcbtb1	a	G	chr14_59231090	noalu	intronic	nohyper	norepeat	noexonic	no	norepeat	norepeat	norepeat	Rcbtb1	nonrepeat	3	NA
chr14	59231091	intronic	+	Rcbtb1	a	G	chr14_59231091	noalu	intronic	nohyper	norepeat	noexonic	no	norepeat	norepeat	norepeat	Rcbtb1	nonrepeat	2	NA
chr14	73362873	UTR3	+	Itm2b	A	G	chr14_73362873	noalu	UTR3	nohyper	norepeat	noexonic	no	norepeat	norepeat	norepeat	Itm2b	nonrepeat	3	NA
chr14	104464337	UTR3	+	Pou4f1	a	G	chr14_104464337	noalu	UTR3	nohyper	repeat	noexonic	no	(CAA)n	Simple_repeat	Simple_repeat	Pou4f1	repeat	3	Simple_repeat
chr15	7206986	UTR3	+	Egflam	A	G	chr15_7206986	noalu	UTR3	nohyper	norepeat	noexonic	no	norepeat	norepeat	norepeat	Egflam	nonrepeat	3	NA
chr15	8159489	UTR3	+	Nup155	a	G	chr15_8159489	noalu	UTR3	nohyper	norepeat	noexonic	no	norepeat	norepeat	norepeat	Nup155	all	2	NA
chr15	78437711	intronic	+	Kctd17	A	G	chr15_78437711	noalu	intronic	nohyper	norepeat	noexonic	no	norepeat	norepeat	norepeat	Kctd17	nonrepeat	3	NA
chr15	79529894	UTR3	+	Ddx17	A	G	chr15_79529894	noalu	UTR3	nohyper	norepeat	noexonic	no	norepeat	norepeat	norepeat	Ddx17	nonrepeat	3	NA
chr15	80969220	UTR3	+	Adsl	a	G	chr15_80969220	noalu	UTR3	nohyper	norepeat	noexonic	no	norepeat	norepeat	norepeat	Adsl	nonrepeat	3	NA
chr15	81377794	exonic	+	St13	A	G	chr15_81377794	noalu	exonic	nohyper	norepeat	exonic	nosyn	norepeat	norepeat	norepeat	St13	nonrepeat	3	NA
chr15	81456896	UTR3	+	Xpnpep3	a	G	chr15_81456896	alu	UTR3	nohyper	repeat	noexonic	no	B1_Mus1	Alu	SINE	Xpnpep3	all	2	Alu
chr15	83576711	UTR3	+	Ttll12	A	G	chr15_83576711	noalu	UTR3	nohyper	norepeat	noexonic	no	norepeat	norepeat	norepeat	Ttll12	nonrepeat	3	NA
chr15	84703243	UTR3	+	Prr5	a	G	chr15_84703243	noalu	UTR3	nohyper	repeat	noexonic	no	(TG)n	Simple_repeat	Simple_repeat	Prr5	repeat	3	Simple_repeat
chr16	11224185	ncRNA_exonic	+	2610020C07Rik	a	G	chr16_11224185	noalu	exonic	nohyper	norepeat	noexonic	no	norepeat	norepeat	norepeat	2610020C07Rik	nonrepeat	3	NA
chr16	13702581	UTR3	+	Bfar	a	G	chr16_13702581	alu	UTR3	nohyper	repeat	noexonic	no	B1_Mus2	Alu	SINE	Bfar	repeat	3	Alu
chr16	20123739	UTR3	+	Klhl24	a	G	chr16_20123739	noalu	UTR3	nohyper	norepeat	noexonic	no	norepeat	norepeat	norepeat	Klhl24	all	3	NA
chr16	20544403	UTR3	+	Ap2m1	a	G	chr16_20544403	noalu	UTR3	hyper	norepeat	noexonic	no	norepeat	norepeat	norepeat	Ap2m1	nonrepeat	3	NA
chr16	21223189	UTR3	+	Ephb3	A	G	chr16_21223189	noalu	UTR3	nohyper	norepeat	noexonic	no	norepeat	norepeat	norepeat	Ephb3	nonrepeat	3	NA
chr16	32300288	UTR3	+	Rnf168	a	G	chr16_32300288	noalu	UTR3	hyper	norepeat	noexonic	no	norepeat	norepeat	norepeat	Rnf168	nonrepeat	3	NA
chr16	87367727	UTR3	+	N6amt1	a	G	chr16_87367727	alu	UTR3	nohyper	repeat	noexonic	no	B1_Mur4	Alu	SINE	N6amt1	repeat	3	Alu
chr16	91655615	exonic	+	Son	A	G	chr16_91655615	noalu	exonic	nohyper	norepeat	exonic	nosyn	norepeat	norepeat	norepeat	Son	nonrepeat	3	NA
chr16	91655628	exonic	+	Son	A	G	chr16_91655628	noalu	exonic	nohyper	norepeat	exonic	nosyn	norepeat	norepeat	norepeat	Son	nonrepeat	3	NA
chr16	91656070	exonic	+	Son	A	G	chr16_91656070	noalu	exonic	nohyper	norepeat	exonic	syn	norepeat	norepeat	norepeat	Son	nonrepeat	3	NA
chr16	91656085	exonic	+	Son	A	G	chr16_91656085	noalu	exonic	nohyper	norepeat	exonic	syn	norepeat	norepeat	norepeat	Son	nonrepeat	3	NA
chr16	91656133	exonic	+	Son	A	G	chr16_91656133	noalu	exonic	nohyper	norepeat	exonic	syn	norepeat	norepeat	norepeat	Son	nonrepeat	3	NA
chr17	6122654	intronic	+	Tulp4	a	G	chr17_6122654	noalu	intronic	hyper	norepeat	noexonic	no	norepeat	norepeat	norepeat	Tulp4	all	2	NA
chr17	6123016	intronic	+	Tulp4	a	G	chr17_6123016	alu	intronic	nohyper	repeat	noexonic	no	B1_Mur2	Alu	SINE	Tulp4	all	3	Alu
chr17	6123068	intronic	+	Tulp4	a	G	chr17_6123068	alu	intronic	nohyper	repeat	noexonic	no	B1_Mur2	Alu	SINE	Tulp4	all	2	Alu
chr17	15520811	downstream	+	Pdcd2	a	G	chr17_15520811	noalu	intergenic	nohyper	norepeat	noexonic	no	norepeat	norepeat	norepeat	NA	NA	3	NA
chr17	15521321	downstream	+	Pdcd2	a	G	chr17_15521321	noalu	intergenic	hyper	repeat	noexonic	no	RSINE1	B4	SINE	NA	NA	2	B4
chr17	15522272	intronic	+	Pdcd2	a	G	chr17_15522272	noalu	intronic	hyper	norepeat	noexonic	no	norepeat	norepeat	norepeat	Pdcd2	nonrepeat	2	NA
chr17	21724301	UTR3	+	Zfp760	A	G	chr17_21724301	noalu	UTR3	hyper	norepeat	noexonic	no	norepeat	norepeat	norepeat	Zfp760	nonrepeat	3	NA
chr17	21724304	UTR3	+	Zfp760	A	G	chr17_21724304	noalu	UTR3	hyper	norepeat	noexonic	no	norepeat	norepeat	norepeat	Zfp760	nonrepeat	3	NA
chr17	21724396	UTR3	+	Zfp760	A	G	chr17_21724396	noalu	UTR3	hyper	norepeat	noexonic	no	norepeat	norepeat	norepeat	Zfp760	nonrepeat	3	NA
chr17	35857740	UTR3	+	Mdc1	a	G	chr17_35857740	alu	UTR3	nohyper	repeat	noexonic	no	PB1D9	Alu	SINE	Mdc1	repeat	3	Alu
chr17	35858619	UTR3	+	Mdc1	a	G	chr17_35858619	alu	UTR3	nohyper	repeat	noexonic	no	B1_Mus2	Alu	SINE	Mdc1	repeat	3	Alu
chr17	35858635	UTR3	+	Mdc1	a	G	chr17_35858635	alu	UTR3	nohyper	repeat	noexonic	no	B1_Mus2	Alu	SINE	Mdc1	repeat	3	Alu
chr17	39844433	ncRNA_exonic	+	Rn45s	A	G	chr17_39844433	noalu	exonic	nohyper	norepeat	noexonic	no	norepeat	norepeat	norepeat	Rn45s	nonrepeat	2	NA
chr18	6026451	UTR3	+	Arhgap12	A	G	chr18_6026451	noalu	UTR3	nohyper	norepeat	noexonic	no	norepeat	norepeat	norepeat	Arhgap12	nonrepeat	3	NA
chr18	23960368	exonic	+	Zfp397	a	G	chr18_23960368	noalu	exonic	hyper	repeat	exonic	syn	MMSAT4	Satellite	Satellite	Zfp397	repeat	3	Satellite
chr18	23960378	exonic	+	Zfp397	a	G	chr18_23960378	noalu	exonic	hyper	repeat	exonic	nosyn	MMSAT4	Satellite	Satellite	Zfp397	repeat	3	Satellite
chr18	23960379	exonic	+	Zfp397	a	G	chr18_23960379	noalu	exonic	hyper	repeat	exonic	nosyn	MMSAT4	Satellite	Satellite	Zfp397	repeat	3	Satellite
chr18	23960384	exonic	+	Zfp397	a	G	chr18_23960384	noalu	exonic	hyper	repeat	exonic	nosyn	MMSAT4	Satellite	Satellite	Zfp397	repeat	3	Satellite
chr18	23960405	exonic	+	Zfp397	a	G	chr18_23960405	noalu	exonic	hyper	repeat	exonic	nosyn	MMSAT4	Satellite	Satellite	Zfp397	repeat	3	Satellite
chr18	23960796	exonic	+	Zfp397	a	G	chr18_23960796	noalu	exonic	nohyper	repeat	exonic	nosyn	MMSAT4	Satellite	Satellite	Zfp397	repeat	3	Satellite
chr18	23964887	exonic	+	Zscan30	a	G	chr18_23964887	noalu	exonic	nohyper	norepeat	exonic	syn	norepeat	norepeat	norepeat	Zscan30	all	3	NA
chr18	23964896	exonic	+	Zscan30	a	G	chr18_23964896	noalu	exonic	nohyper	norepeat	exonic	syn	norepeat	norepeat	norepeat	Zscan30	all	3	NA
chr18	23964950	exonic	+	Zscan30	a	G	chr18_23964950	noalu	exonic	nohyper	norepeat	exonic	syn	norepeat	norepeat	norepeat	Zscan30	all	3	NA
chr18	23965371	exonic	+	Zscan30	a	G	chr18_23965371	noalu	exonic	hyper	norepeat	exonic	nosyn	norepeat	norepeat	norepeat	Zscan30	all	3	NA
chr18	23965400	exonic	+	Zscan30	a	G	chr18_23965400	noalu	exonic	nohyper	norepeat	exonic	syn	norepeat	norepeat	norepeat	Zscan30	all	3	NA
chr18	32100093	UTR3	+	Iws1	a	G	chr18_32100093	alu	UTR3	nohyper	repeat	noexonic	no	B1_Mur1	Alu	SINE	Iws1	all	3	Alu
chr18	44888318	UTR3	+	Ythdc2	A	G	chr18_44888318	noalu	UTR3	nohyper	norepeat	noexonic	no	norepeat	norepeat	norepeat	Ythdc2	nonrepeat	3	NA
chr18	69685352	UTR3	+	Tcf4	a	G	chr18_69685352	noalu	UTR3	nohyper	repeat	noexonic	no	(TG)n	Simple_repeat	Simple_repeat	Tcf4	all	3	Simple_repeat
chr18	76974854	intergenic	+	Hdhd2	A	G	chr18_76974854	noalu	intergenic	hyper	norepeat	noexonic	no	norepeat	norepeat	norepeat	NA	NA	2	NA
chr18	76974920	intergenic	+	Hdhd2	A	G	chr18_76974920	noalu	intergenic	hyper	norepeat	noexonic	no	norepeat	norepeat	norepeat	NA	NA	2	NA
chr18	76974946	intergenic	+	Hdhd2	A	G	chr18_76974946	noalu	intergenic	hyper	norepeat	noexonic	no	norepeat	norepeat	norepeat	NA	NA	3	NA
chr18	76974952	intergenic	+	Hdhd2	A	G	chr18_76974952	noalu	intergenic	hyper	norepeat	noexonic	no	norepeat	norepeat	norepeat	NA	NA	3	NA
chr18	76974954	intergenic	+	Hdhd2	A	G	chr18_76974954	noalu	intergenic	hyper	norepeat	noexonic	no	norepeat	norepeat	norepeat	NA	NA	3	NA
chr19	4761007	intronic	+	Rbm4b	a	G	chr19_4761007	noalu	intronic	nohyper	norepeat	noexonic	no	norepeat	norepeat	norepeat	Rbm4b	nonrepeat	3	NA
chr19	7538109	UTR3	+	Atl3	a	G	chr19_7538109	noalu	UTR3	nohyper	norepeat	noexonic	no	norepeat	norepeat	norepeat	Atl3	nonrepeat	3	NA
chr19	7538115	UTR3	+	Atl3	a	G	chr19_7538115	noalu	UTR3	nohyper	norepeat	noexonic	no	norepeat	norepeat	norepeat	Atl3	nonrepeat	3	NA
chr19	8808361	downstream	+	Ttc9c	a	G	chr19_8808361	noalu	intergenic	nohyper	repeat	noexonic	no	B3	B2	SINE	NA	NA	3	B2
chr19	10908795	UTR3	+	Prpf19	a	G	chr19_10908795	alu	UTR3	nohyper	repeat	noexonic	no	B1_Mus2	Alu	SINE	Prpf19	repeat	2	Alu
chr19	18936336	UTR3	+	Rorb	a	G	chr19_18936336	noalu	UTR3	nohyper	norepeat	noexonic	no	norepeat	norepeat	norepeat	Rorb	nonrepeat	3	NA
chr19	27232415	intronic	+	Vldlr	A	G	chr19_27232415	noalu	intronic	hyper	norepeat	noexonic	no	norepeat	norepeat	norepeat	Vldlr	nonrepeat	3	NA
chr19	29018564	UTR3	+	Cdc37l1	a	G	chr19_29018564	noalu	UTR3	nohyper	norepeat	noexonic	no	norepeat	norepeat	norepeat	Cdc37l1	all	3	NA
chr19	29019792	UTR3	+	Cdc37l1	a	G	chr19_29019792	noalu	UTR3	nohyper	repeat	noexonic	no	B2_Mm2	B2	SINE	Cdc37l1	all	3	B2
chr19	29019803	UTR3	+	Cdc37l1	a	G	chr19_29019803	noalu	UTR3	nohyper	repeat	noexonic	no	B2_Mm2	B2	SINE	Cdc37l1	all	3	B2
chr19	30566581	UTR3	+	Prkg1	a	G	chr19_30566581	noalu	UTR3	nohyper	repeat	noexonic	no	(CA)n	Simple_repeat	Simple_repeat	Prkg1	all	3	Simple_repeat
chr19	30566673	UTR3	+	Prkg1	a	G	chr19_30566673	noalu	UTR3	nohyper	repeat	noexonic	no	(CA)n	Simple_repeat	Simple_repeat	Prkg1	all	3	Simple_repeat
chr19	32820096	UTR3	+	Pten	A	G	chr19_32820096	noalu	UTR3	nohyper	norepeat	noexonic	no	norepeat	norepeat	norepeat	Pten	nonrepeat	3	NA
chr19	36992212	intronic	+	Btaf1	a	G	chr19_36992212	noalu	intronic	nohyper	repeat	noexonic	no	B2_Mm2	B2	SINE	Btaf1	repeat	3	B2
chr19	45008481	intronic	+	Twnk	a	G	chr19_45008481	noalu	intronic	hyper	repeat	noexonic	no	B3	B2	SINE	Twnk	repeat	3	B2
chr2	13003622	UTR3	+	C1ql3	A	G	chr2_13003622	noalu	UTR3	nohyper	norepeat	noexonic	no	norepeat	norepeat	norepeat	C1ql3	nonrepeat	3	NA
chr2	37351380	UTR3	+	Pdcl	A	G	chr2_37351380	noalu	UTR3	nohyper	norepeat	noexonic	no	norepeat	norepeat	norepeat	Pdcl	nonrepeat	3	NA
chr2	72981850	ncRNA_intronic	+	Sp3os	a	G	chr2_72981850	noalu	intronic	nohyper	norepeat	noexonic	no	norepeat	norepeat	norepeat	Sp3os	all	3	NA
chr2	72981871	ncRNA_intronic	+	Sp3os	a	G	chr2_72981871	noalu	intronic	nohyper	norepeat	noexonic	no	norepeat	norepeat	norepeat	Sp3os	all	3	NA
chr2	80633239	intergenic	+	Dusp19	a	G	chr2_80633239	noalu	intergenic	nohyper	repeat	noexonic	no	B3A	B2	SINE	NA	NA	3	B2
chr2	90907234	intronic	+	Kbtbd4	a	G	chr2_90907234	noalu	intronic	hyper	norepeat	noexonic	no	norepeat	norepeat	norepeat	Kbtbd4	nonrepeat	3	NA
chr2	90907240	intronic	+	Kbtbd4	a	G	chr2_90907240	noalu	intronic	hyper	norepeat	noexonic	no	norepeat	norepeat	norepeat	Kbtbd4	nonrepeat	3	NA
chr2	91213094	UTR3	+	Acp2	a	G	chr2_91213094	noalu	UTR3	nohyper	repeat	noexonic	no	ID4	ID	SINE	Acp2	repeat	3	ID
chr2	91213117	UTR3	+	Acp2	a	G	chr2_91213117	noalu	UTR3	nohyper	repeat	noexonic	no	ID4	ID	SINE	Acp2	repeat	3	ID
chr2	91721418	UTR3	+	Harbi1	a	G	chr2_91721418	noalu	UTR3	hyper	repeat	noexonic	no	B2_Mm2	B2	SINE	Harbi1	repeat	3	B2
chr2	91721422	UTR3	+	Harbi1	a	G	chr2_91721422	noalu	UTR3	hyper	repeat	noexonic	no	B2_Mm2	B2	SINE	Harbi1	repeat	3	B2
chr2	91721423	UTR3	+	Harbi1	a	G	chr2_91721423	noalu	UTR3	hyper	repeat	noexonic	no	B2_Mm2	B2	SINE	Harbi1	repeat	3	B2
chr2	120620269	UTR3	+	Haus2	a	G	chr2_120620269	alu	UTR3	nohyper	repeat	noexonic	no	B1_Mus2	Alu	SINE	Haus2	all	3	Alu
chr2	121544297	UTR3	+	Wdr76	a	G	chr2_121544297	noalu	UTR3	hyper	norepeat	noexonic	no	norepeat	norepeat	norepeat	Wdr76	all	3	NA
chr2	130555899	ncRNA_intronic	+	4930473A02Rik	a	G	chr2_130555899	alu	intronic	nohyper	repeat	noexonic	no	B1_Mur2	Alu	SINE	4930473A02Rik	all	3	Alu
chr2	130568136	intergenic	+	Mrps26	a	G	chr2_130568136	noalu	intergenic	nohyper	norepeat	noexonic	no	norepeat	norepeat	norepeat	NA	NA	3	NA
chr2	130568173	intergenic	+	Mrps26	a	G	chr2_130568173	noalu	intergenic	nohyper	norepeat	noexonic	no	norepeat	norepeat	norepeat	NA	NA	3	NA
chr2	144540438	UTR3	+	Polr3f	a	G	chr2_144540438	alu	UTR3	nohyper	repeat	noexonic	no	PB1D9	Alu	SINE	Polr3f	all	3	Alu
chr2	152284756	intergenic	+	Csnk2a1	a	G	chr2_152284756	alu	intergenic	nohyper	repeat	noexonic	no	B1_Mur4	Alu	SINE	NA	NA	3	Alu
chr2	153768365	UTR3	+	Mapre1	a	G	chr2_153768365	noalu	UTR3	nohyper	repeat	noexonic	no	(A)n	Simple_repeat	Simple_repeat	Mapre1	repeat	3	Simple_repeat
chr2	154537909	UTR3	+	Cbfa2t2	a	G	chr2_154537909	noalu	UTR3	nohyper	repeat	noexonic	no	ID_B1	B4	SINE	Cbfa2t2	repeat	3	B4
chr2	163047530	intergenic	+	Ift52	a	G	chr2_163047530	noalu	intergenic	nohyper	norepeat	noexonic	no	norepeat	norepeat	norepeat	NA	NA	1	NA
chr2	163047798	intergenic	+	Ift52	a	G	chr2_163047798	alu	intergenic	nohyper	repeat	noexonic	no	B1_Mur3	Alu	SINE	NA	NA	2	Alu
chr2	166797004	UTR3	+	Trp53rkb	a	G	chr2_166797004	noalu	UTR3	nohyper	norepeat	noexonic	no	norepeat	norepeat	norepeat	Trp53rkb	nonrepeat	3	NA
chr2	168235276	intergenic	+	Mocs3	a	G	chr2_168235276	noalu	intergenic	nohyper	norepeat	noexonic	no	norepeat	norepeat	norepeat	NA	NA	3	NA
chr2	174327901	UTR5	+	Gnas	A	G	chr2_174327901	noalu	UTR5	nohyper	norepeat	noexonic	no	norepeat	norepeat	norepeat	Gnas	nonrepeat	3	NA
chr2	181517875	UTR3	+	Tpd52l2	a	G	chr2_181517875	alu	UTR3	nohyper	repeat	noexonic	no	B1_Mur3	Alu	SINE	Tpd52l2	repeat	3	Alu
chr2	181868673	UTR3	+	Polr3k	a	G	chr2_181868673	noalu	UTR3	nohyper	norepeat	noexonic	no	norepeat	norepeat	norepeat	Polr3k	nonrepeat	3	NA
chr2	181868697	UTR3	+	Polr3k	a	G	chr2_181868697	noalu	UTR3	nohyper	norepeat	noexonic	no	norepeat	norepeat	norepeat	Polr3k	nonrepeat	3	NA
chr3	32561471	exonic	+	Mfn1	A	G	chr3_32561471	noalu	exonic	nohyper	norepeat	exonic	nosyn	norepeat	norepeat	norepeat	Mfn1	nonrepeat	3	NA
chr3	32561478	exonic	+	Mfn1	A	G	chr3_32561478	noalu	exonic	nohyper	norepeat	exonic	nosyn	norepeat	norepeat	norepeat	Mfn1	nonrepeat	3	NA
chr3	32561485	exonic	+	Mfn1	A	G	chr3_32561485	noalu	exonic	nohyper	norepeat	exonic	syn	norepeat	norepeat	norepeat	Mfn1	nonrepeat	3	NA
chr3	36093626	downstream	+	Acad9	a	G	chr3_36093626	noalu	intergenic	nohyper	norepeat	noexonic	no	norepeat	norepeat	norepeat	NA	NA	2	NA
chr3	36093688	downstream	+	Acad9	a	G	chr3_36093688	noalu	intergenic	nohyper	norepeat	noexonic	no	norepeat	norepeat	norepeat	NA	NA	2	NA
chr3	36093761	downstream	+	Acad9	a	G	chr3_36093761	noalu	intergenic	nohyper	norepeat	noexonic	no	norepeat	norepeat	norepeat	NA	NA	2	NA
chr3	36093830	downstream	+	Acad9	a	G	chr3_36093830	noalu	intergenic	nohyper	norepeat	noexonic	no	norepeat	norepeat	norepeat	NA	NA	3	NA
chr3	37029953	exonic	+	4932438A13Rik	A	G	chr3_37029953	noalu	exonic	nohyper	norepeat	exonic	nosyn	norepeat	norepeat	norepeat	4932438A13Rik	nonrepeat	3	NA
chr3	40793194	intergenic	+	Hspa4l	a	G	chr3_40793194	noalu	intergenic	hyper	repeat	noexonic	no	B3	B2	SINE	NA	NA	3	B2
chr3	65960598	intergenic	+	Ccnl1	a	G	chr3_65960598	alu	intergenic	nohyper	repeat	noexonic	no	B1_Mus1	Alu	SINE	NA	NA	3	Alu
chr3	84977637	UTR3	+	Fbxw7	a	G	chr3_84977637	noalu	UTR3	nohyper	repeat	noexonic	no	A-rich	Low_complexity	Low_complexity	Fbxw7	all	3	Low_complexity
chr3	90060631	intronic	+	4933434E20Rik	a	G	chr3_90060631	noalu	intronic	nohyper	norepeat	noexonic	no	norepeat	norepeat	norepeat	4933434E20Rik	nonrepeat	3	NA
chr3	96220275	exonic	+	H2ac21	A	G	chr3_96220275	noalu	exonic	hyper	norepeat	exonic	syn	norepeat	norepeat	norepeat	H2ac21	nonrepeat	3	NA
chr3	96220331	UTR3	+	H2ac21	A	G	chr3_96220331	noalu	UTR3	hyper	norepeat	noexonic	no	norepeat	norepeat	norepeat	H2ac21	nonrepeat	3	NA
chr3	96220366	upstream;downstream	+	H2bc21	A	G	chr3_96220366	noalu	intergenic	hyper	norepeat	noexonic	no	norepeat	norepeat	norepeat	NA	NA	3	NA
chr3	96220498	exonic	+	H2ac20	A	G	chr3_96220498	noalu	exonic	nohyper	norepeat	exonic	nosyn	norepeat	norepeat	norepeat	H2ac20	nonrepeat	3	NA
chr3	96632458	UTR3	+	Rbm8a	a	G	chr3_96632458	alu	UTR3	nohyper	repeat	noexonic	no	MT2B	ERVL	LTR	Rbm8a	all	3	ERVL
chr3	96632466	UTR3	+	Rbm8a	a	G	chr3_96632466	alu	UTR3	nohyper	repeat	noexonic	no	MT2B	ERVL	LTR	Rbm8a	all	3	ERVL
chr3	96632713	UTR3	+	Rbm8a	a	G	chr3_96632713	noalu	UTR3	nohyper	norepeat	noexonic	no	norepeat	norepeat	norepeat	Rbm8a	all	3	NA
chr3	96632812	UTR3	+	Rbm8a	A	G	chr3_96632812	noalu	UTR3	nohyper	norepeat	noexonic	no	norepeat	norepeat	norepeat	Rbm8a	all	3	NA
chr3	104927374	UTR3	+	St7l	a	G	chr3_104927374	noalu	UTR3	hyper	norepeat	noexonic	no	norepeat	norepeat	norepeat	St7l	all	3	NA
chr3	104927391	UTR3	+	St7l	a	G	chr3_104927391	noalu	UTR3	hyper	norepeat	noexonic	no	norepeat	norepeat	norepeat	St7l	all	3	NA
chr3	104928036	UTR3	+	St7l	a	G	chr3_104928036	alu	UTR3	hyper	repeat	noexonic	no	B1_Mur4	Alu	SINE	St7l	all	3	Alu
chr3	104928082	UTR3	+	St7l	a	G	chr3_104928082	alu	UTR3	hyper	repeat	noexonic	no	B1_Mur4	Alu	SINE	St7l	all	3	Alu
chr3	104928097	UTR3	+	St7l	a	G	chr3_104928097	alu	UTR3	hyper	repeat	noexonic	no	B1_Mur4	Alu	SINE	St7l	all	3	Alu
chr3	104928101	UTR3	+	St7l	a	G	chr3_104928101	alu	UTR3	hyper	repeat	noexonic	no	B1_Mur4	Alu	SINE	St7l	all	3	Alu
chr3	138559086	UTR3	+	Eif4e	a	G	chr3_138559086	alu	UTR3	nohyper	repeat	noexonic	no	B1_Mur3	Alu	SINE	Eif4e	all	3	Alu
chr3	138559126	UTR3	+	Eif4e	a	G	chr3_138559126	alu	UTR3	nohyper	repeat	noexonic	no	B1_Mur3	Alu	SINE	Eif4e	all	3	Alu
chr3	138559269	UTR3	+	Eif4e	a	G	chr3_138559269	noalu	UTR3	nohyper	norepeat	noexonic	no	norepeat	norepeat	norepeat	Eif4e	all	3	NA
chr4	13891132	UTR3	+	Runx1t1	a	G	chr4_13891132	noalu	UTR3	nohyper	repeat	noexonic	no	(A)n	Simple_repeat	Simple_repeat	Runx1t1	repeat	3	Simple_repeat
chr4	21834548	UTR3	+	Usp45	a	G	chr4_21834548	alu	UTR3	hyper	repeat	noexonic	no	PB1D9	Alu	SINE	Usp45	repeat	3	Alu
chr4	21834549	UTR3	+	Usp45	a	G	chr4_21834549	alu	UTR3	hyper	repeat	noexonic	no	PB1D9	Alu	SINE	Usp45	repeat	3	Alu
chr4	21836550	UTR3	+	Usp45	a	G	chr4_21836550	alu	UTR3	nohyper	repeat	noexonic	no	B1_Mus1	Alu	SINE	Usp45	repeat	3	Alu
chr4	21911667	UTR3	+	Coq3	a	G	chr4_21911667	noalu	UTR3	nohyper	repeat	noexonic	no	B3	B2	SINE	Coq3	repeat	2	B2
chr4	21911675	UTR3	+	Coq3	a	G	chr4_21911675	noalu	UTR3	nohyper	repeat	noexonic	no	B3	B2	SINE	Coq3	repeat	2	B2
chr4	21911886	UTR3	+	Coq3	a	G	chr4_21911886	noalu	UTR3	nohyper	repeat	noexonic	no	ORR1D1	ERVL-MaLR	LTR	Coq3	repeat	3	ERVL-MaLR
chr4	43905786	intronic	+	Reck	a	G	chr4_43905786	alu	intronic	nohyper	repeat	noexonic	no	B1_Mur2	Alu	SINE	Reck	repeat	3	Alu
chr4	45377141	UTR3	+	Dcaf10	a	G	chr4_45377141	noalu	UTR3	nohyper	norepeat	noexonic	no	norepeat	norepeat	norepeat	Dcaf10	nonrepeat	3	NA
chr4	45377142	UTR3	+	Dcaf10	a	G	chr4_45377142	noalu	UTR3	nohyper	norepeat	noexonic	no	norepeat	norepeat	norepeat	Dcaf10	nonrepeat	3	NA
chr4	48672115	exonic	+	Cavin4	A	G	chr4_48672115	noalu	exonic	nohyper	norepeat	exonic	nosyn	norepeat	norepeat	norepeat	Cavin4	nonrepeat	3	NA
chr4	59618202	UTR3	+	Hsdl2	a	G	chr4_59618202	noalu	UTR3	nohyper	norepeat	noexonic	no	norepeat	norepeat	norepeat	Hsdl2	nonrepeat	3	NA
chr4	103132216	intronic	+	Mier1	a	G	chr4_103132216	alu	intronic	nohyper	repeat	noexonic	no	B1_Mus2	Alu	SINE	Mier1	all	3	Alu
chr4	103164712	UTR3	+	Mier1	a	G	chr4_103164712	noalu	UTR3	nohyper	norepeat	noexonic	no	norepeat	norepeat	norepeat	Mier1	all	3	NA
chr4	116538353	downstream	+	Ipp	a	G	chr4_116538353	noalu	intergenic	nohyper	repeat	noexonic	no	B2_Mm2	B2	SINE	NA	NA	3	B2
chr4	118626126	UTR3	+	Ebna1bp2	a	G	chr4_118626126	alu	UTR3	hyper	repeat	noexonic	no	B1_Mur4	Alu	SINE	Ebna1bp2	repeat	2	Alu
chr4	118626779	ncRNA_exonic	+	D4Ertd617e	a	G	chr4_118626779	noalu	exonic	hyper	norepeat	noexonic	no	norepeat	norepeat	norepeat	D4Ertd617e	nonrepeat	3	NA
chr4	118626823	ncRNA_exonic	+	D4Ertd617e	a	G	chr4_118626823	noalu	exonic	hyper	norepeat	noexonic	no	norepeat	norepeat	norepeat	D4Ertd617e	nonrepeat	3	NA
chr4	118627116	ncRNA_intronic	+	D4Ertd617e	a	G	chr4_118627116	noalu	intronic	nohyper	norepeat	noexonic	no	norepeat	norepeat	norepeat	D4Ertd617e	nonrepeat	3	NA
chr4	124943285	UTR3	+	9930104L06Rik	a	G	chr4_124943285	alu	UTR3	nohyper	repeat	noexonic	no	B1_Mur1	Alu	SINE	9930104L06Rik	all	3	Alu
chr4	124943300	UTR3	+	9930104L06Rik	a	G	chr4_124943300	alu	UTR3	nohyper	repeat	noexonic	no	B1_Mur1	Alu	SINE	9930104L06Rik	all	3	Alu
chr4	126091319	UTR3	+	Oscp1	a	G	chr4_126091319	alu	UTR3	hyper	repeat	noexonic	no	B1_Mus1	Alu	SINE	Oscp1	all	3	Alu
chr4	126091599	UTR3	+	Oscp1	a	G	chr4_126091599	noalu	UTR3	nohyper	norepeat	noexonic	no	norepeat	norepeat	norepeat	Oscp1	all	3	NA
chr4	126091603	UTR3	+	Oscp1	a	G	chr4_126091603	noalu	UTR3	nohyper	norepeat	noexonic	no	norepeat	norepeat	norepeat	Oscp1	all	3	NA
chr4	126091611	UTR3	+	Oscp1	a	G	chr4_126091611	noalu	UTR3	nohyper	norepeat	noexonic	no	norepeat	norepeat	norepeat	Oscp1	all	3	NA
chr4	132293414	downstream	+	Taf12	a	G	chr4_132293414	noalu	intergenic	nohyper	repeat	noexonic	no	(TG)n	Simple_repeat	Simple_repeat	NA	NA	3	Simple_repeat
chr4	136005267	UTR3	+	Eloa	a	G	chr4_136005267	noalu	UTR3	nohyper	repeat	noexonic	no	(A)n	Simple_repeat	Simple_repeat	Eloa	repeat	3	Simple_repeat
chr4	138260043	UTR3	+	Sh2d5	a	G	chr4_138260043	alu	UTR3	nohyper	repeat	noexonic	no	B1_Mur4	Alu	SINE	Sh2d5	repeat	2	Alu
chr4	149118754	intronic	+	Dffa	a	G	chr4_149118754	alu	intronic	nohyper	repeat	noexonic	no	B1_Mm	Alu	SINE	Dffa	all	3	Alu
chr4	155073248	downstream	+	Pex10	a	G	chr4_155073248	alu	intergenic	nohyper	repeat	noexonic	no	B1_Mur4	Alu	SINE	NA	NA	3	Alu
chr4	155621108	ncRNA_intronic	+	Gm16023	a	G	chr4_155621108	alu	intronic	nohyper	repeat	noexonic	no	B1_Mus1	Alu	SINE	Gm16023	all	3	Alu
chr4	155621897	ncRNA_intronic	+	Gm16023	a	G	chr4_155621897	alu	intronic	hyper	repeat	noexonic	no	B1_Mur3	Alu	SINE	Gm16023	all	3	Alu
chr4	155621916	ncRNA_intronic	+	Gm16023	a	G	chr4_155621916	alu	intronic	hyper	repeat	noexonic	no	B1_Mur3	Alu	SINE	Gm16023	all	2	Alu
chr4	155621965	ncRNA_intronic	+	Gm16023	a	G	chr4_155621965	alu	intronic	hyper	repeat	noexonic	no	B1_Mur3	Alu	SINE	Gm16023	all	3	Alu
chr4	155621968	ncRNA_intronic	+	Gm16023	a	G	chr4_155621968	alu	intronic	hyper	repeat	noexonic	no	B1_Mur3	Alu	SINE	Gm16023	all	3	Alu
chr4	156209798	intergenic	+	AW011738	a	G	chr4_156209798	noalu	intergenic	nohyper	norepeat	noexonic	no	norepeat	norepeat	norepeat	NA	NA	3	NA
chr4	156209831	intergenic	+	AW011738	a	G	chr4_156209831	noalu	intergenic	nohyper	norepeat	noexonic	no	norepeat	norepeat	norepeat	NA	NA	3	NA
chr5	24161732	downstream	+	Klhl7	a	G	chr5_24161732	noalu	intergenic	hyper	norepeat	noexonic	no	norepeat	norepeat	norepeat	NA	NA	3	NA
chr5	32992411	UTR3	+	Depdc5	A	G	chr5_32992411	noalu	UTR3	nohyper	norepeat	noexonic	no	norepeat	norepeat	norepeat	Depdc5	all	3	NA
chr5	33415918	UTR3	+	Uvssa	a	G	chr5_33415918	noalu	UTR3	nohyper	norepeat	noexonic	no	norepeat	norepeat	norepeat	Uvssa	all	2	NA
chr5	33415937	UTR3	+	Uvssa	a	G	chr5_33415937	noalu	UTR3	nohyper	norepeat	noexonic	no	norepeat	norepeat	norepeat	Uvssa	all	2	NA
chr5	33418354	UTR3	+	Uvssa	a	G	chr5_33418354	alu	UTR3	hyper	repeat	noexonic	no	B1_Mur4	Alu	SINE	Uvssa	all	3	Alu
chr5	52198582	downstream	+	9230114K14Rik	a	G	chr5_52198582	noalu	intergenic	nohyper	norepeat	noexonic	no	norepeat	norepeat	norepeat	NA	NA	3	NA
chr5	52199037	downstream	+	C130083M11Rik	a	G	chr5_52199037	alu	intergenic	nohyper	repeat	noexonic	no	B1_Mur2	Alu	SINE	NA	NA	2	Alu
chr5	73310778	intronic	+	Ociad1	a	G	chr5_73310778	noalu	intronic	nohyper	norepeat	noexonic	no	norepeat	norepeat	norepeat	Ociad1	all	2	NA
chr5	73310797	intronic	+	Ociad1	a	G	chr5_73310797	noalu	intronic	nohyper	norepeat	noexonic	no	norepeat	norepeat	norepeat	Ociad1	all	3	NA
chr5	88659842	UTR3	+	Grsf1	A	G	chr5_88659842	noalu	UTR3	nohyper	norepeat	noexonic	no	norepeat	norepeat	norepeat	Grsf1	nonrepeat	3	NA
chr5	98186861	UTR3	+	Prdm8	a	G	chr5_98186861	noalu	UTR3	nohyper	repeat	noexonic	no	(CA)n	Simple_repeat	Simple_repeat	Prdm8	repeat	3	Simple_repeat
chr5	123248666	UTR3	+	Psmd9	a	G	chr5_123248666	noalu	UTR3	nohyper	norepeat	noexonic	no	norepeat	norepeat	norepeat	Psmd9	nonrepeat	3	NA
chr5	125456927	UTR3	+	Bri3bp	a	G	chr5_125456927	noalu	UTR3	nohyper	norepeat	noexonic	no	norepeat	norepeat	norepeat	Bri3bp	all	3	NA
chr5	125457476	UTR3	+	Bri3bp	a	G	chr5_125457476	noalu	UTR3	nohyper	norepeat	noexonic	no	norepeat	norepeat	norepeat	Bri3bp	all	3	NA
chr5	125457477	UTR3	+	Bri3bp	a	G	chr5_125457477	noalu	UTR3	nohyper	norepeat	noexonic	no	norepeat	norepeat	norepeat	Bri3bp	all	2	NA
chr5	125457531	UTR3	+	Bri3bp	a	G	chr5_125457531	noalu	UTR3	nohyper	norepeat	noexonic	no	norepeat	norepeat	norepeat	Bri3bp	all	3	NA
chr5	129718816	downstream	+	Mrps17	a	G	chr5_129718816	noalu	intergenic	nohyper	norepeat	noexonic	no	norepeat	norepeat	norepeat	NA	NA	3	NA
chr5	129718827	downstream	+	Mrps17	a	G	chr5_129718827	noalu	intergenic	nohyper	norepeat	noexonic	no	norepeat	norepeat	norepeat	NA	NA	3	NA
chr5	129721453	intergenic	+	Mrps17	a	G	chr5_129721453	alu	intergenic	nohyper	repeat	noexonic	no	B1_Mur1	Alu	SINE	NA	NA	3	Alu
chr5	136203806	intergenic	+	Prkrip1	A	G	chr5_136203806	noalu	intergenic	nohyper	norepeat	noexonic	no	norepeat	norepeat	norepeat	NA	NA	3	NA
chr5	142669235	UTR3	+	Wipi2	a	G	chr5_142669235	alu	UTR3	hyper	repeat	noexonic	no	B1F1	Alu	SINE	Wipi2	repeat	2	Alu
chr5	142669249	UTR3	+	Wipi2	a	G	chr5_142669249	alu	UTR3	hyper	repeat	noexonic	no	B1F1	Alu	SINE	Wipi2	repeat	3	Alu
chr5	142669292	UTR3	+	Wipi2	a	G	chr5_142669292	alu	UTR3	hyper	repeat	noexonic	no	B1F1	Alu	SINE	Wipi2	repeat	3	Alu
chr6	5164006	UTR3	+	Ppp1r9a	a	G	chr6_5164006	noalu	UTR3	nohyper	repeat	noexonic	no	(CA)n	Simple_repeat	Simple_repeat	Ppp1r9a	repeat	3	Simple_repeat
chr6	31512152	intergenic	+	Mkln1	a	G	chr6_31512152	alu	intergenic	hyper	repeat	noexonic	no	B1_Mus2	Alu	SINE	NA	NA	3	Alu
chr6	47869481	intergenic	+	Zfp398	a	G	chr6_47869481	alu	intergenic	nohyper	repeat	noexonic	no	B1_Mus2	Alu	SINE	NA	NA	3	Alu
chr6	47871439	intergenic	+	Zfp398	a	G	chr6_47871439	noalu	intergenic	nohyper	repeat	noexonic	no	B3	B2	SINE	NA	NA	3	B2
chr6	47872008	intergenic	+	Zfp398	a	G	chr6_47872008	noalu	intergenic	hyper	norepeat	noexonic	no	norepeat	norepeat	norepeat	NA	NA	3	NA
chr6	65707326	downstream	+	Ndnf	a	G	chr6_65707326	noalu	intergenic	nohyper	norepeat	noexonic	no	norepeat	norepeat	norepeat	NA	NA	3	NA
chr6	65707439	downstream	+	Ndnf	a	G	chr6_65707439	noalu	intergenic	hyper	norepeat	noexonic	no	norepeat	norepeat	norepeat	NA	NA	2	NA
chr6	65707440	downstream	+	Ndnf	a	G	chr6_65707440	noalu	intergenic	hyper	norepeat	noexonic	no	norepeat	norepeat	norepeat	NA	NA	2	NA
chr6	65707458	downstream	+	Ndnf	a	G	chr6_65707458	noalu	intergenic	hyper	norepeat	noexonic	no	norepeat	norepeat	norepeat	NA	NA	2	NA
chr6	65710604	intergenic	+	Ndnf	a	G	chr6_65710604	noalu	intergenic	hyper	repeat	noexonic	no	B3	B2	SINE	NA	NA	3	B2
chr6	65710608	intergenic	+	Ndnf	a	G	chr6_65710608	noalu	intergenic	hyper	repeat	noexonic	no	B3	B2	SINE	NA	NA	2	B2
chr6	65710666	intergenic	+	Ndnf	a	G	chr6_65710666	noalu	intergenic	hyper	repeat	noexonic	no	B3	B2	SINE	NA	NA	3	B2
chr6	66540128	UTR3	+	Mad2l1	A	G	chr6_66540128	noalu	UTR3	hyper	norepeat	noexonic	no	norepeat	norepeat	norepeat	Mad2l1	nonrepeat	3	NA
chr6	66540138	UTR3	+	Mad2l1	A	G	chr6_66540138	noalu	UTR3	hyper	norepeat	noexonic	no	norepeat	norepeat	norepeat	Mad2l1	nonrepeat	3	NA
chr6	66540190	UTR3	+	Mad2l1	A	G	chr6_66540190	noalu	UTR3	hyper	norepeat	noexonic	no	norepeat	norepeat	norepeat	Mad2l1	nonrepeat	3	NA
chr6	66540209	UTR3	+	Mad2l1	A	G	chr6_66540209	noalu	UTR3	hyper	norepeat	noexonic	no	norepeat	norepeat	norepeat	Mad2l1	nonrepeat	3	NA
chr6	66540213	UTR3	+	Mad2l1	A	G	chr6_66540213	noalu	UTR3	hyper	norepeat	noexonic	no	norepeat	norepeat	norepeat	Mad2l1	nonrepeat	3	NA
chr6	66540267	UTR3	+	Mad2l1	A	G	chr6_66540267	noalu	UTR3	hyper	norepeat	noexonic	no	norepeat	norepeat	norepeat	Mad2l1	nonrepeat	3	NA
chr6	66540270	UTR3	+	Mad2l1	A	G	chr6_66540270	noalu	UTR3	hyper	norepeat	noexonic	no	norepeat	norepeat	norepeat	Mad2l1	nonrepeat	3	NA
chr6	66540271	UTR3	+	Mad2l1	A	G	chr6_66540271	noalu	UTR3	hyper	norepeat	noexonic	no	norepeat	norepeat	norepeat	Mad2l1	nonrepeat	3	NA
chr6	66540725	UTR3	+	Mad2l1	A	G	chr6_66540725	noalu	UTR3	hyper	norepeat	noexonic	no	norepeat	norepeat	norepeat	Mad2l1	nonrepeat	3	NA
chr6	66540754	UTR3	+	Mad2l1	A	G	chr6_66540754	noalu	UTR3	hyper	norepeat	noexonic	no	norepeat	norepeat	norepeat	Mad2l1	nonrepeat	3	NA
chr6	66540755	UTR3	+	Mad2l1	A	G	chr6_66540755	noalu	UTR3	hyper	norepeat	noexonic	no	norepeat	norepeat	norepeat	Mad2l1	nonrepeat	3	NA
chr6	66540791	UTR3	+	Mad2l1	A	G	chr6_66540791	noalu	UTR3	hyper	norepeat	noexonic	no	norepeat	norepeat	norepeat	Mad2l1	nonrepeat	3	NA
chr6	70961592	downstream	+	Foxi3	a	G	chr6_70961592	noalu	intergenic	nohyper	norepeat	noexonic	no	norepeat	norepeat	norepeat	NA	NA	2	NA
chr6	71391177	UTR3	+	Rmnd5a	A	G	chr6_71391177	noalu	UTR3	nohyper	norepeat	noexonic	no	norepeat	norepeat	norepeat	Rmnd5a	nonrepeat	3	NA
chr6	119481730	UTR3	+	Fbxl14	a	G	chr6_119481730	noalu	UTR3	nohyper	repeat	noexonic	no	(TA)n	Simple_repeat	Simple_repeat	Fbxl14	repeat	3	Simple_repeat
chr6	119481734	UTR3	+	Fbxl14	a	G	chr6_119481734	noalu	UTR3	nohyper	repeat	noexonic	no	(TA)n	Simple_repeat	Simple_repeat	Fbxl14	repeat	3	Simple_repeat
chr6	127963967	UTR3	+	Tspan9	A	G	chr6_127963967	noalu	UTR3	nohyper	norepeat	noexonic	no	norepeat	norepeat	norepeat	Tspan9	nonrepeat	3	NA
chr7	6354881	intergenic	+	Zfp583	a	G	chr7_6354881	noalu	intergenic	nohyper	norepeat	noexonic	no	norepeat	norepeat	norepeat	NA	NA	2	NA
chr7	6355536	intergenic	+	Zfp583	a	G	chr7_6355536	alu	intergenic	nohyper	repeat	noexonic	no	PB1D9	Alu	SINE	NA	NA	3	Alu
chr7	6429589	UTR3	+	Smim17	a	G	chr7_6429589	noalu	UTR3	hyper	norepeat	noexonic	no	norepeat	norepeat	norepeat	Smim17	nonrepeat	2	NA
chr7	6964218	ncRNA_intronic	+	Zim3	a	G	chr7_6964218	noalu	intronic	nohyper	norepeat	noexonic	no	norepeat	norepeat	norepeat	Zim3	all	3	NA
chr7	6964916	ncRNA_intronic	+	Zim3	a	G	chr7_6964916	noalu	intronic	hyper	norepeat	noexonic	no	norepeat	norepeat	norepeat	Zim3	all	2	NA
chr7	6964926	ncRNA_intronic	+	Zim3	a	G	chr7_6964926	noalu	intronic	hyper	norepeat	noexonic	no	norepeat	norepeat	norepeat	Zim3	all	2	NA
chr7	6964930	ncRNA_intronic	+	Zim3	a	G	chr7_6964930	noalu	intronic	hyper	norepeat	noexonic	no	norepeat	norepeat	norepeat	Zim3	all	3	NA
chr7	6964936	ncRNA_intronic	+	Zim3	a	G	chr7_6964936	noalu	intronic	hyper	norepeat	noexonic	no	norepeat	norepeat	norepeat	Zim3	all	3	NA
chr7	6964950	ncRNA_intronic	+	Zim3	a	G	chr7_6964950	noalu	intronic	hyper	norepeat	noexonic	no	norepeat	norepeat	norepeat	Zim3	all	3	NA
chr7	6964966	ncRNA_intronic	+	Zim3	a	G	chr7_6964966	noalu	intronic	hyper	norepeat	noexonic	no	norepeat	norepeat	norepeat	Zim3	all	2	NA
chr7	6965002	ncRNA_intronic	+	Zim3	a	G	chr7_6965002	noalu	intronic	hyper	norepeat	noexonic	no	norepeat	norepeat	norepeat	Zim3	all	3	NA
chr7	6965014	ncRNA_intronic	+	Zim3	a	G	chr7_6965014	noalu	intronic	hyper	norepeat	noexonic	no	norepeat	norepeat	norepeat	Zim3	all	2	NA
chr7	6966235	ncRNA_intronic	+	Zim3	a	G	chr7_6966235	noalu	intronic	nohyper	repeat	noexonic	no	B3	B2	SINE	Zim3	all	3	B2
chr7	6966440	ncRNA_intronic	+	Zim3	a	G	chr7_6966440	noalu	intronic	hyper	repeat	noexonic	no	B2_Mm2	B2	SINE	Zim3	all	3	B2
chr7	6966492	ncRNA_intronic	+	Zim3	a	G	chr7_6966492	noalu	intronic	hyper	repeat	noexonic	no	B2_Mm2	B2	SINE	Zim3	all	3	B2
chr7	6966502	ncRNA_intronic	+	Zim3	a	G	chr7_6966502	noalu	intronic	hyper	repeat	noexonic	no	B2_Mm2	B2	SINE	Zim3	all	3	B2
chr7	6966512	ncRNA_intronic	+	Zim3	a	G	chr7_6966512	noalu	intronic	hyper	repeat	noexonic	no	B2_Mm2	B2	SINE	Zim3	all	3	B2
chr7	28196357	intergenic	+	Dyrk1b	a	G	chr7_28196357	noalu	intergenic	hyper	norepeat	noexonic	no	norepeat	norepeat	norepeat	NA	NA	3	NA
chr7	28196358	intergenic	+	Dyrk1b	a	G	chr7_28196358	noalu	intergenic	hyper	norepeat	noexonic	no	norepeat	norepeat	norepeat	NA	NA	3	NA
chr7	28280511	downstream	+	Eid2b	a	G	chr7_28280511	alu	intergenic	nohyper	repeat	noexonic	no	MT2B	ERVL	LTR	NA	NA	3	ERVL
chr7	28281763	intergenic	+	Eid2b	a	G	chr7_28281763	noalu	intergenic	nohyper	norepeat	noexonic	no	norepeat	norepeat	norepeat	NA	NA	3	NA
chr7	30180104	ncRNA_exonic	+	Gm5113	a	G	chr7_30180104	noalu	exonic	nohyper	repeat	noexonic	no	B3	B2	SINE	Gm5113	repeat	3	B2
chr7	39569477	UTR3	+	Gm33989	a	G	chr7_39569477	noalu	UTR3	nohyper	norepeat	noexonic	no	norepeat	norepeat	norepeat	Gm33989	nonrepeat	3	NA
chr7	45156075	intronic	+	Pih1d1	a	G	chr7_45156075	alu	intronic	nohyper	repeat	noexonic	no	B1_Mus1	Alu	SINE	Pih1d1	all	3	Alu
chr7	59976578	ncRNA_intronic	+	Snhg14	A	G	chr7_59976578	noalu	intronic	nohyper	norepeat	noexonic	no	norepeat	norepeat	norepeat	Snhg14	nonrepeat	3	NA
chr7	75115100	UTR3	+	Sv2b	A	G	chr7_75115100	noalu	UTR3	nohyper	norepeat	noexonic	no	norepeat	norepeat	norepeat	Sv2b	nonrepeat	3	NA
chr7	79360768	UTR3	+	Abhd2	a	G	chr7_79360768	noalu	UTR3	nohyper	norepeat	noexonic	no	norepeat	norepeat	norepeat	Abhd2	nonrepeat	3	NA
chr7	79926482	UTR3	+	Arpin	A	G	chr7_79926482	noalu	UTR3	nohyper	norepeat	noexonic	no	norepeat	norepeat	norepeat	Arpin	nonrepeat	3	NA
chr7	80241960	downstream	+	Gdpgp1	a	G	chr7_80241960	alu	intergenic	nohyper	repeat	noexonic	no	B1_Mur3	Alu	SINE	NA	NA	3	Alu
chr7	101790250	intronic	+	Clpb	a	G	chr7_101790250	noalu	intronic	nohyper	norepeat	noexonic	no	norepeat	norepeat	norepeat	Clpb	all	3	NA
chr7	121645647	UTR3	+	Usp31	A	G	chr7_121645647	noalu	UTR3	nohyper	norepeat	noexonic	no	norepeat	norepeat	norepeat	Usp31	nonrepeat	3	NA
chr7	122629041	UTR3	+	Prkcb	a	G	chr7_122629041	noalu	UTR3	nohyper	repeat	noexonic	no	(GAAA)n	Simple_repeat	Simple_repeat	Prkcb	repeat	3	Simple_repeat
chr7	123067475	intergenic	+	Rbbp6	a	G	chr7_123067475	noalu	intergenic	nohyper	repeat	noexonic	no	B3	B2	SINE	NA	NA	3	B2
chr7	127254322	exonic	+	Zfp771	A	G	chr7_127254322	noalu	exonic	nohyper	norepeat	exonic	nosyn	norepeat	norepeat	norepeat	Zfp771	nonrepeat	3	NA
chr7	127466590	intergenic	+	Zfp689	a	G	chr7_127466590	noalu	intergenic	nohyper	norepeat	noexonic	no	norepeat	norepeat	norepeat	NA	NA	3	NA
chr7	132984167	UTR3	+	Zranb1	a	G	chr7_132984167	noalu	UTR3	nohyper	repeat	noexonic	no	(A)n	Simple_repeat	Simple_repeat	Zranb1	all	3	Simple_repeat
chr7	140135720	intergenic	+	Paox	A	G	chr7_140135720	noalu	intergenic	hyper	norepeat	noexonic	no	norepeat	norepeat	norepeat	NA	NA	3	NA
chr7	140135785	intergenic	+	Paox	A	G	chr7_140135785	noalu	intergenic	hyper	norepeat	noexonic	no	norepeat	norepeat	norepeat	NA	NA	2	NA
chr7	140136553	intergenic	+	Paox	A	G	chr7_140136553	noalu	intergenic	hyper	norepeat	noexonic	no	norepeat	norepeat	norepeat	NA	NA	2	NA
chr7	141336690	UTR3	+	Tmem80	a	G	chr7_141336690	alu	UTR3	nohyper	repeat	noexonic	no	B1_Mur1	Alu	SINE	Tmem80	repeat	3	Alu
chr8	11636353	upstream	+	Ankrd10	A	G	chr8_11636353	noalu	intergenic	nohyper	norepeat	noexonic	no	norepeat	norepeat	norepeat	NA	NA	3	NA
chr8	25723197	intronic	+	Plpp5	a	G	chr8_25723197	noalu	intronic	nohyper	norepeat	noexonic	no	norepeat	norepeat	norepeat	Plpp5	nonrepeat	2	NA
chr8	33779702	intergenic	+	Gtf2e2	a	G	chr8_33779702	noalu	intergenic	nohyper	norepeat	noexonic	no	norepeat	norepeat	norepeat	NA	NA	2	NA
chr8	41397514	UTR3	+	Frg1	a	G	chr8_41397514	noalu	UTR3	nohyper	norepeat	noexonic	no	norepeat	norepeat	norepeat	Frg1	nonrepeat	3	NA
chr8	41397516	UTR3	+	Frg1	a	G	chr8_41397516	noalu	UTR3	nohyper	norepeat	noexonic	no	norepeat	norepeat	norepeat	Frg1	nonrepeat	3	NA
chr8	54523181	UTR3	+	Spcs3	a	G	chr8_54523181	noalu	UTR3	nohyper	repeat	noexonic	no	(A)n	Simple_repeat	Simple_repeat	Spcs3	repeat	3	Simple_repeat
chr8	69313848	intergenic	+	D130040H23Rik	a	G	chr8_69313848	noalu	intergenic	nohyper	repeat	noexonic	no	Lx2B2	L1	LINE	NA	NA	3	L1
chr8	69313922	intergenic	+	D130040H23Rik	a	G	chr8_69313922	noalu	intergenic	hyper	repeat	noexonic	no	Lx2B2	L1	LINE	NA	NA	2	L1
chr8	70265182	intergenic	+	Sugp2	a	G	chr8_70265182	noalu	intergenic	nohyper	repeat	noexonic	no	B3	B2	SINE	NA	NA	3	B2
chr8	71373689	UTR3	+	Ocel1	a	G	chr8_71373689	noalu	UTR3	nohyper	norepeat	noexonic	no	norepeat	norepeat	norepeat	Ocel1	nonrepeat	3	NA
chr8	71373748	downstream	+	Nr2f6	a	G	chr8_71373748	noalu	intergenic	nohyper	norepeat	noexonic	no	norepeat	norepeat	norepeat	NA	NA	3	NA
chr8	71493418	downstream	+	Gtpbp3	a	G	chr8_71493418	noalu	intergenic	nohyper	norepeat	noexonic	no	norepeat	norepeat	norepeat	NA	NA	3	NA
chr8	71495797	intergenic	+	Gtpbp3	a	G	chr8_71495797	noalu	intergenic	nohyper	norepeat	noexonic	no	norepeat	norepeat	norepeat	NA	NA	2	NA
chr8	71916890	UTR3	+	Zfp882	a	G	chr8_71916890	noalu	UTR3	nohyper	norepeat	noexonic	no	norepeat	norepeat	norepeat	Zfp882	nonrepeat	3	NA
chr8	72182097	downstream	+	Rab8a	a	G	chr8_72182097	noalu	intergenic	nohyper	repeat	noexonic	no	B3	B2	SINE	NA	NA	2	B2
chr8	72182098	downstream	+	Rab8a	a	G	chr8_72182098	noalu	intergenic	nohyper	repeat	noexonic	no	B3	B2	SINE	NA	NA	2	B2
chr8	72223594	UTR3	+	Fam32a	a	G	chr8_72223594	noalu	UTR3	nohyper	norepeat	noexonic	no	norepeat	norepeat	norepeat	Fam32a	nonrepeat	3	NA
chr8	72550375	intergenic	+	Med26	a	G	chr8_72550375	alu	intergenic	nohyper	repeat	noexonic	no	B1F2	Alu	SINE	NA	NA	3	Alu
chr8	72550878	intergenic	+	Med26	a	G	chr8_72550878	noalu	intergenic	nohyper	norepeat	noexonic	no	norepeat	norepeat	norepeat	NA	NA	3	NA
chr8	79659686	intronic	+	Otud4	a	G	chr8_79659686	noalu	intronic	nohyper	norepeat	noexonic	no	norepeat	norepeat	norepeat	Otud4	nonrepeat	3	NA
chr8	83900047	upstream	+	Adgrl1	A	G	chr8_83900047	noalu	intergenic	nohyper	norepeat	noexonic	no	norepeat	norepeat	norepeat	NA	NA	3	NA
chr8	88171868	UTR3	+	Heatr3	a	G	chr8_88171868	alu	UTR3	nohyper	repeat	noexonic	no	B1_Mur3	Alu	SINE	Heatr3	repeat	3	Alu
chr8	104417999	UTR3	+	Dync1li2	A	G	chr8_104417999	noalu	UTR3	nohyper	norepeat	noexonic	no	norepeat	norepeat	norepeat	Dync1li2	nonrepeat	3	NA
chr8	110090585	UTR3	+	Zfp612	a	G	chr8_110090585	noalu	UTR3	nohyper	norepeat	noexonic	no	norepeat	norepeat	norepeat	Zfp612	nonrepeat	3	NA
chr8	111953504	downstream	+	Gabarapl2	a	G	chr8_111953504	noalu	intergenic	hyper	repeat	noexonic	no	B2_Mm2	B2	SINE	NA	NA	3	B2
chr8	111953505	downstream	+	Gabarapl2	a	G	chr8_111953505	noalu	intergenic	hyper	repeat	noexonic	no	B2_Mm2	B2	SINE	NA	NA	3	B2
chr8	111953523	downstream	+	Gabarapl2	a	G	chr8_111953523	noalu	intergenic	hyper	repeat	noexonic	no	B2_Mm2	B2	SINE	NA	NA	3	B2
chr8	111954485	intergenic	+	Gabarapl2	a	G	chr8_111954485	noalu	intergenic	nohyper	norepeat	noexonic	no	norepeat	norepeat	norepeat	NA	NA	3	NA
chr8	123840951	UTR3	+	Ccsap	A	G	chr8_123840951	noalu	UTR3	nohyper	norepeat	noexonic	no	norepeat	norepeat	norepeat	Ccsap	nonrepeat	3	NA
chr9	4296348	UTR3	+	Aasdhppt	A	G	chr9_4296348	noalu	UTR3	nohyper	norepeat	noexonic	no	norepeat	norepeat	norepeat	Aasdhppt	nonrepeat	3	NA
chr9	7212976	intergenic	+	Dcun1d5	a	G	chr9_7212976	noalu	intergenic	hyper	norepeat	noexonic	no	norepeat	norepeat	norepeat	NA	NA	3	NA
chr9	7213039	intergenic	+	Dcun1d5	a	G	chr9_7213039	noalu	intergenic	hyper	norepeat	noexonic	no	norepeat	norepeat	norepeat	NA	NA	3	NA
chr9	20600654	intergenic	+	Zfp846	a	G	chr9_20600654	alu	intergenic	nohyper	repeat	noexonic	no	B1_Mur4	Alu	SINE	NA	NA	2	Alu
chr9	20601618	intergenic	+	Zfp846	a	G	chr9_20601618	noalu	intergenic	nohyper	norepeat	noexonic	no	norepeat	norepeat	norepeat	NA	NA	3	NA
chr9	22241233	intronic	+	Zfp809	a	G	chr9_22241233	noalu	intronic	nohyper	norepeat	noexonic	no	norepeat	norepeat	norepeat	Zfp809	all	3	NA
chr9	47851058	UTR3	+	Cadm1	a	G	chr9_47851058	noalu	UTR3	nohyper	repeat	noexonic	no	(A)n	Simple_repeat	Simple_repeat	Cadm1	all	3	Simple_repeat
chr9	62057794	UTR3	+	Glce	A	G	chr9_62057794	noalu	UTR3	nohyper	norepeat	noexonic	no	norepeat	norepeat	norepeat	Glce	nonrepeat	3	NA
chr9	66373591	intronic	+	Herc1	a	G	chr9_66373591	noalu	intronic	hyper	repeat	noexonic	no	B3	B2	SINE	Herc1	repeat	3	B2
chr9	66373604	intronic	+	Herc1	a	G	chr9_66373604	noalu	intronic	hyper	repeat	noexonic	no	B3	B2	SINE	Herc1	repeat	3	B2
chr9	71478652	UTR3	+	Polr2m	A	G	chr9_71478652	noalu	UTR3	nohyper	norepeat	noexonic	no	norepeat	norepeat	norepeat	Polr2m	nonrepeat	3	NA
chr9	105412962	UTR3	+	Atp2c1	A	G	chr9_105412962	noalu	UTR3	nohyper	norepeat	noexonic	no	norepeat	norepeat	norepeat	Atp2c1	nonrepeat	3	NA
chr9	114901682	UTR3	+	Gpd1l	A	G	chr9_114901682	noalu	UTR3	nohyper	norepeat	noexonic	no	norepeat	norepeat	norepeat	Gpd1l	nonrepeat	3	NA
chr9	123520918	UTR3	+	Limd1	A	G	chr9_123520918	noalu	UTR3	nohyper	norepeat	noexonic	no	norepeat	norepeat	norepeat	Limd1	nonrepeat	3	NA
chr9	124269417	intergenic	+	Ccr5	a	G	chr9_124269417	noalu	intergenic	nohyper	norepeat	noexonic	no	norepeat	norepeat	norepeat	NA	NA	3	NA
chrM	3622	intergenic	+	NONE	A	G	chrM_3622	noalu	intergenic	nohyper	norepeat	noexonic	no	norepeat	norepeat	norepeat	NA	NA	3	NA
chrX	7907579	UTR3	+	Timm17b	a	G	chrX_7907579	alu	UTR3	nohyper	repeat	noexonic	no	B1_Mur3	Alu	SINE	Timm17b	repeat	3	Alu
chrX	7908137	downstream	+	Timm17b	a	G	chrX_7908137	noalu	intergenic	nohyper	norepeat	noexonic	no	norepeat	norepeat	norepeat	NA	NA	2	NA
chrX	20720455	UTR3	+	Usp11	a	G	chrX_20720455	noalu	UTR3	nohyper	norepeat	noexonic	no	norepeat	norepeat	norepeat	Usp11	nonrepeat	3	NA
chrX	52272707	UTR3	+	Gpc3	a	G	chrX_52272707	noalu	UTR3	nohyper	repeat	noexonic	no	(A)n	Simple_repeat	Simple_repeat	Gpc3	all	3	Simple_repeat
chrX	74258470	downstream	+	Emd	a	G	chrX_74258470	noalu	intergenic	nohyper	repeat	noexonic	no	RLTR31B2	ERVK	LTR	NA	NA	3	ERVK
chrX	74258955	intergenic	+	Emd	a	G	chrX_74258955	noalu	intergenic	nohyper	norepeat	noexonic	no	norepeat	norepeat	norepeat	NA	NA	3	NA
chrX	105123730	UTR3	+	Magee1	A	G	chrX_105123730	noalu	UTR3	nohyper	norepeat	noexonic	no	norepeat	norepeat	norepeat	Magee1	nonrepeat	3	NA
chrX	136066646	UTR3	+	Bex2	A	G	chrX_136066646	noalu	UTR3	nohyper	norepeat	noexonic	no	norepeat	norepeat	norepeat	Bex2	nonrepeat	3	NA
chrX	144324445	UTR3	+	Alg13	a	G	chrX_144324445	alu	UTR3	nohyper	repeat	noexonic	no	PB1D9	Alu	SINE	Alg13	repeat	3	Alu
chrX	163032176	ncRNA_intronic	+	Bc1	a	G	chrX_163032176	noalu	intronic	hyper	norepeat	noexonic	no	norepeat	norepeat	norepeat	Bc1	all	2	NA
chrX	163032244	ncRNA_intronic	+	Bc1	a	G	chrX_163032244	noalu	intronic	hyper	norepeat	noexonic	no	norepeat	norepeat	norepeat	Bc1	all	3	NA
chrX_GL456233_random	12366	UTR3	+	Vamp7	A	G	chrX_GL456233_random_12366	noalu	UTR3	nohyper	norepeat	noexonic	no	norepeat	norepeat	norepeat	Vamp7	nonrepeat	3	NA
chr1	93371640	intergenic	+	Ppp1r7	a	G	chr1_93371640	alu	intergenic	hyper	repeat	noexonic	no	B1_Mus2	Alu	SINE	NA	NA	2	Alu
chr1	93371652	intergenic	+	Ppp1r7	a	G	chr1_93371652	alu	intergenic	hyper	repeat	noexonic	no	B1_Mus2	Alu	SINE	NA	NA	3	Alu
chr1	93371671	intergenic	+	Ppp1r7	a	G	chr1_93371671	alu	intergenic	hyper	repeat	noexonic	no	B1_Mus2	Alu	SINE	NA	NA	3	Alu
chr1	143756802	UTR3	+	Ro60	A	G	chr1_143756802	noalu	UTR3	nohyper	norepeat	noexonic	no	norepeat	norepeat	norepeat	Ro60	all	3	NA
chr1	178329075	UTR3	+	Hnrnpu	A	G	chr1_178329075	noalu	UTR3	nohyper	norepeat	noexonic	no	norepeat	norepeat	norepeat	Hnrnpu	nonrepeat	3	NA
chr10	77645099	UTR3	+	Ube2g2	A	G	chr10_77645099	noalu	UTR3	nohyper	norepeat	noexonic	no	norepeat	norepeat	norepeat	Ube2g2	nonrepeat	3	NA
chr10	80705220	UTR3	+	Izumo4	A	G	chr10_80705220	noalu	UTR3	nohyper	norepeat	noexonic	no	norepeat	norepeat	norepeat	Izumo4	nonrepeat	3	NA
chr10	87931707	UTR3	+	Igf1	A	G	chr10_87931707	noalu	UTR3	nohyper	norepeat	noexonic	no	norepeat	norepeat	norepeat	Igf1	nonrepeat	3	NA
chr10	94221372	UTR3	+	Ndufa12	a	G	chr10_94221372	noalu	UTR3	nohyper	norepeat	noexonic	no	norepeat	norepeat	norepeat	Ndufa12	nonrepeat	3	NA
chr11	3457590	ncRNA_exonic	+	8430429K09Rik	a	G	chr11_3457590	noalu	exonic	nohyper	repeat	noexonic	no	B3	B2	SINE	8430429K09Rik	repeat	3	B2
chr11	6200112	exonic	+	Nudcd3	A	G	chr11_6200112	noalu	exonic	nohyper	norepeat	exonic	nosyn	norepeat	norepeat	norepeat	Nudcd3	nonrepeat	3	NA
chr11	23490334	UTR3	+	Ahsa2	A	G	chr11_23490334	noalu	UTR3	nohyper	norepeat	noexonic	no	norepeat	norepeat	norepeat	Ahsa2	nonrepeat	3	NA
chr11	35787877	UTR3	+	Pank3	a	G	chr11_35787877	noalu	UTR3	nohyper	norepeat	noexonic	no	norepeat	norepeat	norepeat	Pank3	nonrepeat	3	NA
chr11	35787911	UTR3	+	Pank3	a	G	chr11_35787911	noalu	UTR3	nohyper	norepeat	noexonic	no	norepeat	norepeat	norepeat	Pank3	nonrepeat	3	NA
chr11	35789327	UTR3	+	Pank3	a	G	chr11_35789327	noalu	UTR3	nohyper	norepeat	noexonic	no	norepeat	norepeat	norepeat	Pank3	nonrepeat	3	NA
chr11	52125654	intergenic	+	Ppp2ca	a	G	chr11_52125654	noalu	intergenic	nohyper	norepeat	noexonic	no	norepeat	norepeat	norepeat	NA	NA	3	NA
chr11	60858322	UTR3	+	Dhrs7b	a	G	chr11_60858322	noalu	UTR3	nohyper	norepeat	noexonic	no	norepeat	norepeat	norepeat	Dhrs7b	nonrepeat	3	NA
chr11	62322940	intronic	+	Ncor1	a	G	chr11_62322940	noalu	intronic	nohyper	norepeat	noexonic	no	norepeat	norepeat	norepeat	Ncor1	all	3	NA
chr11	70032158	intronic	+	Dlg4	a	G	chr11_70032158	alu	intronic	nohyper	repeat	noexonic	no	B1_Mur4	Alu	SINE	Dlg4	all	3	Alu
chr11	102000177	UTR3	+	Mpp3	A	G	chr11_102000177	noalu	UTR3	nohyper	norepeat	noexonic	no	norepeat	norepeat	norepeat	Mpp3	nonrepeat	3	NA
chr11	109012015	intergenic	+	Axin2	a	G	chr11_109012015	noalu	intergenic	nohyper	norepeat	noexonic	no	norepeat	norepeat	norepeat	NA	NA	3	NA
chr12	25060276	downstream	+	Kidins220	a	G	chr12_25060276	noalu	intergenic	hyper	repeat	noexonic	no	ID_B1	B4	SINE	NA	NA	3	B4
chr12	58959582	UTR3	+	Sec23a	A	G	chr12_58959582	noalu	UTR3	nohyper	norepeat	noexonic	no	norepeat	norepeat	norepeat	Sec23a	nonrepeat	3	NA
chr12	69311210	downstream	+	Klhdc2	a	G	chr12_69311210	noalu	intergenic	nohyper	norepeat	noexonic	no	norepeat	norepeat	norepeat	NA	NA	3	NA
chr12	70994636	ncRNA_intronic	+	3110056K07Rik	a	G	chr12_70994636	noalu	intronic	nohyper	repeat	noexonic	no	B3	B2	SINE	3110056K07Rik	all	3	B2
chr12	80722654	UTR3	+	Plekhd1	a	G	chr12_80722654	noalu	UTR3	hyper	norepeat	noexonic	no	norepeat	norepeat	norepeat	Plekhd1	all	3	NA
chr12	84140716	UTR3	+	Dnal1	a	G	chr12_84140716	alu	UTR3	nohyper	repeat	noexonic	no	B1_Mur4	Alu	SINE	Dnal1	repeat	3	Alu
chr12	99196153	UTR3	+	Foxn3	a	G	chr12_99196153	noalu	UTR3	nohyper	repeat	noexonic	no	L1MEd	L1	LINE	Foxn3	repeat	3	L1
chr13	14229636	UTR3	+	Hecw1	a	G	chr13_14229636	noalu	UTR3	nohyper	repeat	noexonic	no	A-rich	Low_complexity	Low_complexity	Hecw1	repeat	3	Low_complexity
chr14	47319972	UTR3	+	Mapk1ip1l	A	G	chr14_47319972	noalu	UTR3	nohyper	norepeat	noexonic	no	norepeat	norepeat	norepeat	Mapk1ip1l	nonrepeat	3	NA
chr14	66868437	UTR5	+	Dpysl2	A	G	chr14_66868437	noalu	UTR5	nohyper	norepeat	noexonic	no	norepeat	norepeat	norepeat	Dpysl2	nonrepeat	3	NA
chr14	73362872	UTR3	+	Itm2b	A	G	chr14_73362872	noalu	UTR3	nohyper	norepeat	noexonic	no	norepeat	norepeat	norepeat	Itm2b	nonrepeat	3	NA
chr14	122919402	ncRNA_intronic	+	4930594M22Rik	A	G	chr14_122919402	noalu	intronic	nohyper	norepeat	noexonic	no	norepeat	norepeat	norepeat	4930594M22Rik	nonrepeat	3	NA
chr15	5218508	downstream	+	Ttc33	a	G	chr15_5218508	noalu	intergenic	nohyper	norepeat	noexonic	no	norepeat	norepeat	norepeat	NA	NA	3	NA
chr15	58942190	UTR3	+	Mtss1	A	G	chr15_58942190	noalu	UTR3	nohyper	norepeat	noexonic	no	norepeat	norepeat	norepeat	Mtss1	nonrepeat	3	NA
chr15	81454965	UTR3	+	Xpnpep3	a	G	chr15_81454965	alu	UTR3	nohyper	repeat	noexonic	no	B1_Mus1	Alu	SINE	Xpnpep3	all	3	Alu
chr15	81456162	UTR3	+	Xpnpep3	a	G	chr15_81456162	noalu	UTR3	nohyper	norepeat	noexonic	no	norepeat	norepeat	norepeat	Xpnpep3	all	3	NA
chr15	99728200	downstream	+	Cox14	a	G	chr15_99728200	noalu	intergenic	nohyper	norepeat	noexonic	no	norepeat	norepeat	norepeat	NA	NA	3	NA
chr16	11224165	ncRNA_exonic	+	2610020C07Rik	a	G	chr16_11224165	noalu	exonic	nohyper	norepeat	noexonic	no	norepeat	norepeat	norepeat	2610020C07Rik	nonrepeat	3	NA
chr16	91656086	exonic	+	Son	A	G	chr16_91656086	noalu	exonic	nohyper	norepeat	exonic	nosyn	norepeat	norepeat	norepeat	Son	nonrepeat	3	NA
chr17	27752431	UTR3	+	Ilrun	A	G	chr17_27752431	noalu	UTR3	nohyper	norepeat	noexonic	no	norepeat	norepeat	norepeat	Ilrun	nonrepeat	3	NA
chr17	27896692	UTR3	+	Uhrf1bp1	A	G	chr17_27896692	noalu	UTR3	nohyper	norepeat	noexonic	no	norepeat	norepeat	norepeat	Uhrf1bp1	nonrepeat	3	NA
chr17	39845986	ncRNA_exonic	+	Rn45s	A	G	chr17_39845986	noalu	exonic	nohyper	norepeat	noexonic	no	norepeat	norepeat	norepeat	Rn45s	nonrepeat	3	NA
chr18	23960380	exonic	+	Zfp397	a	G	chr18_23960380	noalu	exonic	hyper	repeat	exonic	syn	MMSAT4	Satellite	Satellite	Zfp397	repeat	3	Satellite
chr18	23965055	exonic	+	Zscan30	a	G	chr18_23965055	noalu	exonic	nohyper	norepeat	exonic	syn	norepeat	norepeat	norepeat	Zscan30	all	3	NA
chr18	23965370	exonic	+	Zscan30	a	G	chr18_23965370	noalu	exonic	hyper	norepeat	exonic	syn	norepeat	norepeat	norepeat	Zscan30	all	3	NA
chr18	35673122	UTR3	+	Dnajc18	A	G	chr18_35673122	noalu	UTR3	nohyper	norepeat	noexonic	no	norepeat	norepeat	norepeat	Dnajc18	all	3	NA
chr18	38262286	UTR3	+	Dele1	a	G	chr18_38262286	alu	UTR3	nohyper	repeat	noexonic	no	B1_Mur3	Alu	SINE	Dele1	repeat	3	Alu
chr18	76973953	intergenic	+	Hdhd2	A	G	chr18_76973953	noalu	intergenic	hyper	norepeat	noexonic	no	norepeat	norepeat	norepeat	NA	NA	3	NA
chr19	3386487	downstream	+	Cpt1a	a	G	chr19_3386487	alu	intergenic	nohyper	repeat	noexonic	no	B1F	Alu	SINE	NA	NA	2	Alu
chr19	4761018	intronic	+	Rbm4b	a	G	chr19_4761018	noalu	intronic	nohyper	norepeat	noexonic	no	norepeat	norepeat	norepeat	Rbm4b	nonrepeat	3	NA
chr19	22992233	UTR3	+	Trpm3	A	G	chr19_22992233	noalu	UTR3	nohyper	norepeat	noexonic	no	norepeat	norepeat	norepeat	Trpm3	nonrepeat	3	NA
chr19	29019799	UTR3	+	Cdc37l1	a	G	chr19_29019799	noalu	UTR3	nohyper	repeat	noexonic	no	B2_Mm2	B2	SINE	Cdc37l1	all	3	B2
chr19	42269474	UTR3	+	Golga7b	a	G	chr19_42269474	noalu	UTR3	nohyper	repeat	noexonic	no	(GA)n	Simple_repeat	Simple_repeat	Golga7b	repeat	3	Simple_repeat
chr19	43735315	UTR3	+	Cox15	a	G	chr19_43735315	noalu	UTR3	nohyper	repeat	noexonic	no	(TG)n	Simple_repeat	Simple_repeat	Cox15	repeat	3	Simple_repeat
chr2	31026428	UTR3	+	Fnbp1	a	G	chr2_31026428	noalu	UTR3	nohyper	repeat	noexonic	no	(CA)n	Simple_repeat	Simple_repeat	Fnbp1	repeat	3	Simple_repeat
chr2	93200325	UTR3	+	Trp53i11	a	G	chr2_93200325	noalu	UTR3	nohyper	repeat	noexonic	no	(CA)n	Simple_repeat	Simple_repeat	Trp53i11	repeat	3	Simple_repeat
chr2	120620614	UTR3	+	Haus2	a	G	chr2_120620614	noalu	UTR3	nohyper	norepeat	noexonic	no	norepeat	norepeat	norepeat	Haus2	all	3	NA
chr2	121543747	UTR3	+	Wdr76	a	G	chr2_121543747	noalu	UTR3	hyper	repeat	noexonic	no	RMER4A	ERVK	LTR	Wdr76	all	3	ERVK
chr2	121544287	UTR3	+	Wdr76	a	G	chr2_121544287	noalu	UTR3	hyper	norepeat	noexonic	no	norepeat	norepeat	norepeat	Wdr76	all	3	NA
chr2	132309633	UTR3	+	Cds2	a	G	chr2_132309633	noalu	UTR3	nohyper	norepeat	noexonic	no	norepeat	norepeat	norepeat	Cds2	all	3	NA
chr2	144539899	UTR3	+	Polr3f	a	G	chr2_144539899	noalu	UTR3	nohyper	norepeat	noexonic	no	norepeat	norepeat	norepeat	Polr3f	all	3	NA
chr2	152284735	intergenic	+	Csnk2a1	a	G	chr2_152284735	alu	intergenic	nohyper	repeat	noexonic	no	B1_Mur4	Alu	SINE	NA	NA	3	Alu
chr2	153266572	UTR3	+	Pofut1	A	G	chr2_153266572	noalu	UTR3	nohyper	norepeat	noexonic	no	norepeat	norepeat	norepeat	Pofut1	all	3	NA
chr2	166796619	UTR3	+	Trp53rkb	a	G	chr2_166796619	noalu	UTR3	nohyper	norepeat	noexonic	no	norepeat	norepeat	norepeat	Trp53rkb	nonrepeat	3	NA
chr2	181868610	UTR3	+	Polr3k	a	G	chr2_181868610	noalu	UTR3	hyper	norepeat	noexonic	no	norepeat	norepeat	norepeat	Polr3k	nonrepeat	3	NA
chr3	36168759	UTR3	+	Zfp267	A	G	chr3_36168759	noalu	UTR3	nohyper	norepeat	noexonic	no	norepeat	norepeat	norepeat	Zfp267	nonrepeat	3	NA
chr3	40793244	intergenic	+	Hspa4l	a	G	chr3_40793244	noalu	intergenic	hyper	repeat	noexonic	no	B3	B2	SINE	NA	NA	3	B2
chr3	90061095	intronic	+	4933434E20Rik	a	G	chr3_90061095	noalu	intronic	nohyper	norepeat	noexonic	no	norepeat	norepeat	norepeat	4933434E20Rik	nonrepeat	3	NA
chr3	96220173	exonic	+	H2ac21	A	G	chr3_96220173	noalu	exonic	hyper	norepeat	exonic	syn	norepeat	norepeat	norepeat	H2ac21	nonrepeat	3	NA
chr3	104927429	UTR3	+	St7l	a	G	chr3_104927429	noalu	UTR3	nohyper	norepeat	noexonic	no	norepeat	norepeat	norepeat	St7l	all	3	NA
chr4	21836592	UTR3	+	Usp45	a	G	chr4_21836592	alu	UTR3	nohyper	repeat	noexonic	no	B1_Mus1	Alu	SINE	Usp45	repeat	3	Alu
chr4	21836593	UTR3	+	Usp45	a	G	chr4_21836593	alu	UTR3	nohyper	repeat	noexonic	no	B1_Mus1	Alu	SINE	Usp45	repeat	3	Alu
chr4	41025845	UTR3	+	Nfx1	a	G	chr4_41025845	noalu	UTR3	nohyper	norepeat	noexonic	no	norepeat	norepeat	norepeat	Nfx1	nonrepeat	3	NA
chr4	103132200	intronic	+	Mier1	a	G	chr4_103132200	alu	intronic	nohyper	repeat	noexonic	no	B1_Mus2	Alu	SINE	Mier1	all	2	Alu
chr4	108342282	intergenic	+	Coa7	a	G	chr4_108342282	noalu	intergenic	nohyper	norepeat	noexonic	no	norepeat	norepeat	norepeat	NA	NA	3	NA
chr4	116539226	downstream	+	Ipp	a	G	chr4_116539226	noalu	intergenic	hyper	norepeat	noexonic	no	norepeat	norepeat	norepeat	NA	NA	3	NA
chr4	116539343	intergenic	+	Ipp	a	G	chr4_116539343	noalu	intergenic	nohyper	norepeat	noexonic	no	norepeat	norepeat	norepeat	NA	NA	3	NA
chr4	124943288	UTR3	+	9930104L06Rik	a	G	chr4_124943288	alu	UTR3	nohyper	repeat	noexonic	no	B1_Mur1	Alu	SINE	9930104L06Rik	all	3	Alu
chr4	138260127	UTR3	+	Sh2d5	a	G	chr4_138260127	alu	UTR3	nohyper	repeat	noexonic	no	B1_Mur4	Alu	SINE	Sh2d5	repeat	3	Alu
chr4	138260130	UTR3	+	Sh2d5	a	G	chr4_138260130	alu	UTR3	nohyper	repeat	noexonic	no	B1_Mur4	Alu	SINE	Sh2d5	repeat	3	Alu
chr4	155621141	ncRNA_intronic	+	Gm16023	a	G	chr4_155621141	alu	intronic	nohyper	repeat	noexonic	no	B1_Mus1	Alu	SINE	Gm16023	all	3	Alu
chr4	155716521	intronic	+	Ssu72	a	G	chr4_155716521	alu	intronic	nohyper	repeat	noexonic	no	B1F	Alu	SINE	Ssu72	all	3	Alu
chr4	156205014	ncRNA_exonic	+	AW011738	a	G	chr4_156205014	alu	exonic	nohyper	repeat	noexonic	no	B1F2	Alu	SINE	AW011738	repeat	3	Alu
chr5	73312444	intronic	+	Ociad1	a	G	chr5_73312444	alu	intronic	nohyper	repeat	noexonic	no	B1_Mur4	Alu	SINE	Ociad1	all	3	Alu
chr5	92053003	UTR3	+	G3bp2	A	G	chr5_92053003	noalu	UTR3	nohyper	norepeat	noexonic	no	norepeat	norepeat	norepeat	G3bp2	nonrepeat	3	NA
chr5	125456906	UTR3	+	Bri3bp	a	G	chr5_125456906	noalu	UTR3	nohyper	norepeat	noexonic	no	norepeat	norepeat	norepeat	Bri3bp	all	3	NA
chr5	125456907	UTR3	+	Bri3bp	a	G	chr5_125456907	noalu	UTR3	nohyper	norepeat	noexonic	no	norepeat	norepeat	norepeat	Bri3bp	all	3	NA
chr5	149617417	UTR3	+	Hsph1	A	G	chr5_149617417	noalu	UTR3	nohyper	norepeat	noexonic	no	norepeat	norepeat	norepeat	Hsph1	nonrepeat	3	NA
chr6	8238711	intergenic	+	Mios	a	G	chr6_8238711	noalu	intergenic	nohyper	norepeat	noexonic	no	norepeat	norepeat	norepeat	NA	NA	3	NA
chr6	36715329	UTR3	+	Ptn	A	G	chr6_36715329	noalu	UTR3	nohyper	norepeat	noexonic	no	norepeat	norepeat	norepeat	Ptn	nonrepeat	3	NA
chr6	47871350	intergenic	+	Zfp398	a	G	chr6_47871350	noalu	intergenic	hyper	repeat	noexonic	no	B3	B2	SINE	NA	NA	3	B2
chr6	65707444	downstream	+	Ndnf	a	G	chr6_65707444	noalu	intergenic	hyper	norepeat	noexonic	no	norepeat	norepeat	norepeat	NA	NA	3	NA
chr6	65710661	intergenic	+	Ndnf	a	G	chr6_65710661	noalu	intergenic	hyper	repeat	noexonic	no	B3	B2	SINE	NA	NA	3	B2
chr6	66540734	UTR3	+	Mad2l1	A	G	chr6_66540734	noalu	UTR3	hyper	norepeat	noexonic	no	norepeat	norepeat	norepeat	Mad2l1	nonrepeat	3	NA
chr6	66540804	UTR3	+	Mad2l1	A	G	chr6_66540804	noalu	UTR3	hyper	norepeat	noexonic	no	norepeat	norepeat	norepeat	Mad2l1	nonrepeat	3	NA
chr6	116625118	UTR3	+	Zfp422	A	G	chr6_116625118	noalu	UTR3	nohyper	norepeat	noexonic	no	norepeat	norepeat	norepeat	Zfp422	nonrepeat	3	NA
chr7	6429592	UTR3	+	Smim17	a	G	chr7_6429592	noalu	UTR3	hyper	norepeat	noexonic	no	norepeat	norepeat	norepeat	Smim17	nonrepeat	2	NA
chr7	6964959	ncRNA_intronic	+	Zim3	a	G	chr7_6964959	noalu	intronic	hyper	norepeat	noexonic	no	norepeat	norepeat	norepeat	Zim3	all	3	NA
chr7	6964963	ncRNA_intronic	+	Zim3	a	G	chr7_6964963	noalu	intronic	hyper	norepeat	noexonic	no	norepeat	norepeat	norepeat	Zim3	all	3	NA
chr7	6966260	ncRNA_intronic	+	Zim3	a	G	chr7_6966260	noalu	intronic	nohyper	repeat	noexonic	no	B3	B2	SINE	Zim3	all	3	B2
chr7	6966273	ncRNA_intronic	+	Zim3	a	G	chr7_6966273	noalu	intronic	nohyper	repeat	noexonic	no	B3	B2	SINE	Zim3	all	3	B2
chr7	6966441	ncRNA_intronic	+	Zim3	a	G	chr7_6966441	noalu	intronic	hyper	repeat	noexonic	no	B2_Mm2	B2	SINE	Zim3	all	3	B2
chr7	13408568	UTR3	+	Cabp5	a	G	chr7_13408568	noalu	UTR3	nohyper	repeat	noexonic	no	(GA)n	Simple_repeat	Simple_repeat	Cabp5	repeat	3	Simple_repeat
chr7	16456914	intronic	+	Npas1	a	G	chr7_16456914	noalu	intronic	nohyper	norepeat	noexonic	no	norepeat	norepeat	norepeat	Npas1	nonrepeat	3	NA
chr7	16986714	UTR3	+	Gm42372	a	G	chr7_16986714	noalu	UTR3	nohyper	norepeat	noexonic	no	norepeat	norepeat	norepeat	Gm42372	all	3	NA
chr7	28281699	intergenic	+	Eid2b	a	G	chr7_28281699	noalu	intergenic	nohyper	norepeat	noexonic	no	norepeat	norepeat	norepeat	NA	NA	3	NA
chr7	30180050	ncRNA_exonic	+	Gm5113	a	G	chr7_30180050	alu	exonic	nohyper	repeat	noexonic	no	PB1D9	Alu	SINE	Gm5113	repeat	3	Alu
chr7	35391298	UTR3	+	Rhpn2	a	G	chr7_35391298	noalu	UTR3	nohyper	norepeat	noexonic	no	norepeat	norepeat	norepeat	Rhpn2	all	2	NA
chr7	35391301	UTR3	+	Rhpn2	a	G	chr7_35391301	noalu	UTR3	nohyper	norepeat	noexonic	no	norepeat	norepeat	norepeat	Rhpn2	all	3	NA
chr7	35391627	UTR3	+	Rhpn2	a	G	chr7_35391627	alu	UTR3	nohyper	repeat	noexonic	no	B1_Mur4	Alu	SINE	Rhpn2	all	3	Alu
chr7	43473485	UTR3	+	Iglon5	a	G	chr7_43473485	noalu	UTR3	nohyper	repeat	noexonic	no	(TG)n	Simple_repeat	Simple_repeat	Iglon5	repeat	3	Simple_repeat
chr7	45156074	intronic	+	Pih1d1	a	G	chr7_45156074	alu	intronic	nohyper	repeat	noexonic	no	B1_Mus1	Alu	SINE	Pih1d1	all	3	Alu
chr7	45156127	intronic	+	Pih1d1	a	G	chr7_45156127	alu	intronic	nohyper	repeat	noexonic	no	B1_Mus1	Alu	SINE	Pih1d1	all	3	Alu
chr7	79360841	UTR3	+	Abhd2	a	G	chr7_79360841	noalu	UTR3	nohyper	norepeat	noexonic	no	norepeat	norepeat	norepeat	Abhd2	nonrepeat	3	NA
chr7	80241997	downstream	+	Gdpgp1	a	G	chr7_80241997	alu	intergenic	nohyper	repeat	noexonic	no	B1_Mur3	Alu	SINE	NA	NA	3	Alu
chr7	140136607	upstream	+	Mtg1	A	G	chr7_140136607	noalu	intergenic	nohyper	norepeat	noexonic	no	norepeat	norepeat	norepeat	NA	NA	3	NA
chr7	141632474	UTR3	+	Ap2a2	A	G	chr7_141632474	noalu	UTR3	nohyper	norepeat	noexonic	no	norepeat	norepeat	norepeat	Ap2a2	nonrepeat	3	NA
chr8	88171888	UTR3	+	Heatr3	a	G	chr8_88171888	alu	UTR3	nohyper	repeat	noexonic	no	B1_Mur3	Alu	SINE	Heatr3	repeat	3	Alu
chr8	107059408	UTR3	+	Nip7	a	G	chr8_107059408	alu	UTR3	nohyper	repeat	noexonic	no	MT2B	ERVL	LTR	Nip7	repeat	3	ERVL
chr8	110974585	downstream	+	Ddx19a	a	G	chr8_110974585	alu	intergenic	nohyper	repeat	noexonic	no	PB1D9	Alu	SINE	NA	NA	3	Alu
chr8	111953468	downstream	+	Gabarapl2	a	G	chr8_111953468	noalu	intergenic	hyper	repeat	noexonic	no	B2_Mm2	B2	SINE	NA	NA	3	B2
chr8	111953495	downstream	+	Gabarapl2	a	G	chr8_111953495	noalu	intergenic	hyper	repeat	noexonic	no	B2_Mm2	B2	SINE	NA	NA	3	B2
chr9	3387701	intergenic	+	Alkbh8	a	G	chr9_3387701	noalu	intergenic	nohyper	norepeat	noexonic	no	norepeat	norepeat	norepeat	NA	NA	3	NA
chr9	3387716	intergenic	+	Alkbh8	a	G	chr9_3387716	noalu	intergenic	nohyper	norepeat	noexonic	no	norepeat	norepeat	norepeat	NA	NA	3	NA
chr9	7213043	intergenic	+	Dcun1d5	a	G	chr9_7213043	noalu	intergenic	hyper	norepeat	noexonic	no	norepeat	norepeat	norepeat	NA	NA	3	NA
chr9	122896291	UTR3	+	Zkscan7	a	G	chr9_122896291	alu	UTR3	hyper	repeat	noexonic	no	B1_Mus1	Alu	SINE	Zkscan7	repeat	3	Alu
chrX	103959985	UTR3	+	Rlim	A	G	chrX_103959985	noalu	UTR3	nohyper	norepeat	noexonic	no	norepeat	norepeat	norepeat	Rlim	nonrepeat	3	NA
chr1	93371657	intergenic	+	Ppp1r7	a	G	chr1_93371657	alu	intergenic	hyper	repeat	noexonic	no	B1_Mus2	Alu	SINE	NA	NA	3	Alu
chr1	133137983	UTR3	+	Ppp1r15b	a	G	chr1_133137983	noalu	UTR3	nohyper	norepeat	noexonic	no	norepeat	norepeat	norepeat	Ppp1r15b	all	3	NA
chr1	162598198	UTR3	+	Vamp4	a	G	chr1_162598198	noalu	UTR3	nohyper	norepeat	noexonic	no	norepeat	norepeat	norepeat	Vamp4	nonrepeat	3	NA
chr10	60133279	UTR3	+	Spock2	A	G	chr10_60133279	noalu	UTR3	nohyper	norepeat	noexonic	no	norepeat	norepeat	norepeat	Spock2	nonrepeat	3	NA
chr10	118856374	intergenic	+	Gm33337	A	G	chr10_118856374	noalu	intergenic	nohyper	norepeat	noexonic	no	norepeat	norepeat	norepeat	NA	NA	3	NA
chr11	67710445	intronic	+	Glp2r	a	G	chr11_67710445	noalu	intronic	hyper	repeat	noexonic	no	MTC	ERVL-MaLR	LTR	Glp2r	all	3	ERVL-MaLR
chr11	70035262	intronic	+	Dlg4	a	G	chr11_70035262	noalu	intronic	nohyper	norepeat	noexonic	no	norepeat	norepeat	norepeat	Dlg4	all	3	NA
chr11	72050278	UTR3	+	Pitpnm3	A	G	chr11_72050278	noalu	UTR3	nohyper	norepeat	noexonic	no	norepeat	norepeat	norepeat	Pitpnm3	nonrepeat	3	NA
chr12	80722724	UTR3	+	Plekhd1	a	G	chr12_80722724	noalu	UTR3	hyper	norepeat	noexonic	no	norepeat	norepeat	norepeat	Plekhd1	all	3	NA
chr12	80723756	UTR3	+	Plekhd1	a	G	chr12_80723756	noalu	UTR3	hyper	repeat	noexonic	no	B3	B2	SINE	Plekhd1	all	3	B2
chr12	80723770	UTR3	+	Plekhd1	a	G	chr12_80723770	noalu	UTR3	hyper	repeat	noexonic	no	B3	B2	SINE	Plekhd1	all	3	B2
chr14	37064635	UTR3	+	Lrit1	a	G	chr14_37064635	noalu	UTR3	nohyper	repeat	noexonic	no	(TA)n	Simple_repeat	Simple_repeat	Lrit1	all	3	Simple_repeat
chr14	47320029	UTR3	+	Mapk1ip1l	A	G	chr14_47320029	noalu	UTR3	nohyper	norepeat	noexonic	no	norepeat	norepeat	norepeat	Mapk1ip1l	nonrepeat	3	NA
chr15	9199499	intergenic	+	Lmbrd2	a	G	chr15_9199499	noalu	intergenic	nohyper	norepeat	noexonic	no	norepeat	norepeat	norepeat	NA	NA	3	NA
chr15	9200826	intergenic	+	Lmbrd2	a	G	chr15_9200826	alu	intergenic	nohyper	repeat	noexonic	no	MT2B	ERVL	LTR	NA	NA	3	ERVL
chr16	20124326	UTR3	+	Klhl24	a	G	chr16_20124326	noalu	UTR3	hyper	repeat	noexonic	no	B3A	B2	SINE	Klhl24	all	3	B2
chr17	21724302	UTR3	+	Zfp760	A	G	chr17_21724302	noalu	UTR3	hyper	norepeat	noexonic	no	norepeat	norepeat	norepeat	Zfp760	nonrepeat	3	NA
chr17	33928733	UTR3	+	Tapbp	a	G	chr17_33928733	alu	UTR3	nohyper	repeat	noexonic	no	B1_Mur1	Alu	SINE	Tapbp	repeat	3	Alu
chr17	39845034	ncRNA_exonic	+	Rn45s	A	G	chr17_39845034	noalu	exonic	nohyper	norepeat	noexonic	no	norepeat	norepeat	norepeat	Rn45s	nonrepeat	3	NA
chr17	39845506	ncRNA_exonic	+	Rn45s	A	G	chr17_39845506	noalu	exonic	nohyper	norepeat	noexonic	no	norepeat	norepeat	norepeat	Rn45s	nonrepeat	3	NA
chr17	39845853	ncRNA_exonic	+	Rn45s	A	G	chr17_39845853	noalu	exonic	nohyper	norepeat	noexonic	no	norepeat	norepeat	norepeat	Rn45s	nonrepeat	3	NA
chr18	23960628	exonic	+	Zfp397	a	G	chr18_23960628	noalu	exonic	hyper	repeat	exonic	nosyn	MMSAT4	Satellite	Satellite	Zfp397	repeat	3	Satellite
chr18	35673118	UTR3	+	Dnajc18	A	G	chr18_35673118	noalu	UTR3	nohyper	norepeat	noexonic	no	norepeat	norepeat	norepeat	Dnajc18	all	3	NA
chr19	12464309	UTR3	+	Mpeg1	A	G	chr19_12464309	noalu	UTR3	nohyper	norepeat	noexonic	no	norepeat	norepeat	norepeat	Mpeg1	nonrepeat	3	NA
chr2	26396022	UTR3	+	Pmpca	a	G	chr2_26396022	noalu	UTR3	nohyper	norepeat	noexonic	no	norepeat	norepeat	norepeat	Pmpca	nonrepeat	3	NA
chr2	80633777	intergenic	+	Dusp19	a	G	chr2_80633777	noalu	intergenic	nohyper	repeat	noexonic	no	B2_Mm2	B2	SINE	NA	NA	3	B2
chr2	90919391	intergenic	+	Ptpmt1	a	G	chr2_90919391	alu	intergenic	nohyper	repeat	noexonic	no	MT2B	ERVL	LTR	NA	NA	3	ERVL
chr2	91015870	UTR3	+	Celf1	A	G	chr2_91015870	noalu	UTR3	nohyper	norepeat	noexonic	no	norepeat	norepeat	norepeat	Celf1	nonrepeat	3	NA
chr2	153266344	UTR3	+	Pofut1	a	G	chr2_153266344	noalu	UTR3	nohyper	norepeat	noexonic	no	norepeat	norepeat	norepeat	Pofut1	all	3	NA
chr3	40793200	intergenic	+	Hspa4l	a	G	chr3_40793200	noalu	intergenic	hyper	repeat	noexonic	no	B3	B2	SINE	NA	NA	3	B2
chr3	138559102	UTR3	+	Eif4e	a	G	chr3_138559102	alu	UTR3	nohyper	repeat	noexonic	no	B1_Mur3	Alu	SINE	Eif4e	all	3	Alu
chr3	138559125	UTR3	+	Eif4e	a	G	chr3_138559125	alu	UTR3	nohyper	repeat	noexonic	no	B1_Mur3	Alu	SINE	Eif4e	all	3	Alu
chr4	63134171	UTR3	+	Zfp618	a	G	chr4_63134171	noalu	UTR3	nohyper	repeat	noexonic	no	(CA)n	Simple_repeat	Simple_repeat	Zfp618	repeat	3	Simple_repeat
chr4	136641079	intergenic	+	Lactbl1	a	G	chr4_136641079	noalu	intergenic	hyper	repeat	noexonic	no	B3A	B2	SINE	NA	NA	2	B2
chr4	136641081	intergenic	+	Lactbl1	a	G	chr4_136641081	noalu	intergenic	hyper	repeat	noexonic	no	B3A	B2	SINE	NA	NA	3	B2
chr4	155621525	ncRNA_intronic	+	Gm16023	a	G	chr4_155621525	noalu	intronic	nohyper	norepeat	noexonic	no	norepeat	norepeat	norepeat	Gm16023	all	3	NA
chr5	24161073	UTR3	+	Klhl7	a	G	chr5_24161073	noalu	UTR3	hyper	repeat	noexonic	no	B2_Mm1t	B2	SINE	Klhl7	repeat	3	B2
chr5	24161776	downstream	+	Klhl7	a	G	chr5_24161776	noalu	intergenic	hyper	norepeat	noexonic	no	norepeat	norepeat	norepeat	NA	NA	3	NA
chr5	104504979	UTR3	+	Pkd2	a	G	chr5_104504979	noalu	UTR3	nohyper	norepeat	noexonic	no	norepeat	norepeat	norepeat	Pkd2	nonrepeat	3	NA
chr5	110130104	downstream	+	Zfp605	a	G	chr5_110130104	noalu	intergenic	nohyper	norepeat	noexonic	no	norepeat	norepeat	norepeat	NA	NA	3	NA
chr5	125456623	UTR3	+	Bri3bp	a	G	chr5_125456623	alu	UTR3	hyper	repeat	noexonic	no	B1_Mur2	Alu	SINE	Bri3bp	all	3	Alu
chr5	125457478	UTR3	+	Bri3bp	a	G	chr5_125457478	noalu	UTR3	nohyper	norepeat	noexonic	no	norepeat	norepeat	norepeat	Bri3bp	all	3	NA
chr5	129720798	intergenic	+	Mrps17	a	G	chr5_129720798	alu	intergenic	nohyper	repeat	noexonic	no	B1_Mus1	Alu	SINE	NA	NA	3	Alu
chr5	136913099	UTR3	+	Ift22	a	G	chr5_136913099	alu	UTR3	nohyper	repeat	noexonic	no	PB1D10	Alu	SINE	Ift22	repeat	3	Alu
chr6	8237085	downstream	+	Mios	a	G	chr6_8237085	noalu	intergenic	nohyper	norepeat	noexonic	no	norepeat	norepeat	norepeat	NA	NA	3	NA
chr6	47869462	intergenic	+	Zfp398	a	G	chr6_47869462	alu	intergenic	nohyper	repeat	noexonic	no	B1_Mus2	Alu	SINE	NA	NA	3	Alu
chr6	47871415	intergenic	+	Zfp398	a	G	chr6_47871415	noalu	intergenic	hyper	repeat	noexonic	no	B3	B2	SINE	NA	NA	3	B2
chr6	47871742	intergenic	+	Zfp398	a	G	chr6_47871742	noalu	intergenic	nohyper	norepeat	noexonic	no	norepeat	norepeat	norepeat	NA	NA	3	NA
chr6	47951058	ncRNA_exonic	+	Zfp783	A	G	chr6_47951058	noalu	exonic	nohyper	norepeat	noexonic	no	norepeat	norepeat	norepeat	Zfp783	nonrepeat	3	NA
chr6	47951059	ncRNA_exonic	+	Zfp783	A	G	chr6_47951059	noalu	exonic	nohyper	norepeat	noexonic	no	norepeat	norepeat	norepeat	Zfp783	nonrepeat	3	NA
chr6	65710650	intergenic	+	Ndnf	a	G	chr6_65710650	noalu	intergenic	hyper	repeat	noexonic	no	B3	B2	SINE	NA	NA	3	B2
chr6	66540825	UTR3	+	Mad2l1	A	G	chr6_66540825	noalu	UTR3	hyper	norepeat	noexonic	no	norepeat	norepeat	norepeat	Mad2l1	nonrepeat	3	NA
chr6	72430557	UTR3	+	Ggcx	a	G	chr6_72430557	noalu	UTR3	nohyper	norepeat	noexonic	no	norepeat	norepeat	norepeat	Ggcx	nonrepeat	3	NA
chr7	6966287	ncRNA_intronic	+	Zim3	a	G	chr7_6966287	noalu	intronic	nohyper	repeat	noexonic	no	B3	B2	SINE	Zim3	all	3	B2
chr7	6966463	ncRNA_intronic	+	Zim3	a	G	chr7_6966463	noalu	intronic	hyper	repeat	noexonic	no	B2_Mm2	B2	SINE	Zim3	all	3	B2
chr7	12984282	UTR3	+	Zfp446	a	G	chr7_12984282	alu	UTR3	nohyper	repeat	noexonic	no	B1_Mur2	Alu	SINE	Zfp446	repeat	3	Alu
chr7	16885789	exonic	+	Dact3	A	G	chr7_16885789	noalu	exonic	nohyper	norepeat	exonic	nosyn	norepeat	norepeat	norepeat	Dact3	nonrepeat	3	NA
chr7	127254612	exonic	+	Zfp771	A	G	chr7_127254612	noalu	exonic	nohyper	norepeat	exonic	nosyn	norepeat	norepeat	norepeat	Zfp771	nonrepeat	3	NA
chr9	22242622	intronic	+	Zfp809	a	G	chr9_22242622	noalu	intronic	hyper	repeat	noexonic	no	B2_Mm1t	B2	SINE	Zfp809	all	3	B2
chr9	65346194	exonic	+	Pdcd7	A	G	chr9_65346194	noalu	exonic	nohyper	norepeat	exonic	nosyn	norepeat	norepeat	norepeat	Pdcd7	nonrepeat	3	NA
chr9	69382825	UTR3	+	Rora	A	G	chr9_69382825	noalu	UTR3	nohyper	norepeat	noexonic	no	norepeat	norepeat	norepeat	Rora	all	3	NA
chrX	20720471	UTR3	+	Usp11	a	G	chrX_20720471	noalu	UTR3	nohyper	norepeat	noexonic	no	norepeat	norepeat	norepeat	Usp11	nonrepeat	3	NA
chrX	160799343	UTR3	+	Rs1	A	G	chrX_160799343	noalu	UTR3	nohyper	norepeat	noexonic	no	norepeat	norepeat	norepeat	Rs1	nonrepeat	3	NA
chr1	87842860	intronic	+	Sag	a	G	chr1_87842860	noalu	intronic	nohyper	repeat	noexonic	no	B3	B2	SINE	Sag	repeat	3	B2
chr1	155206782	intergenic	+	Stx6	A	G	chr1_155206782	noalu	intergenic	nohyper	norepeat	noexonic	no	norepeat	norepeat	norepeat	NA	NA	3	NA
chr10	81606921	ncRNA_exonic	+	BC025920	a	G	chr10_81606921	noalu	exonic	nohyper	norepeat	noexonic	no	norepeat	norepeat	norepeat	BC025920	nonrepeat	3	NA
chr10	128329224	intergenic	+	Cnpy2	a	G	chr10_128329224	noalu	intergenic	nohyper	repeat	noexonic	no	RLTR33	ERVK	LTR	NA	NA	3	ERVK
chr10	128329955	intergenic	+	Cnpy2	a	G	chr10_128329955	noalu	intergenic	hyper	repeat	noexonic	no	RLTR33	ERVK	LTR	NA	NA	3	ERVK
chr11	23030465	intergenic	+	Fam161a	a	G	chr11_23030465	noalu	intergenic	nohyper	norepeat	noexonic	no	norepeat	norepeat	norepeat	NA	NA	3	NA
chr11	67708402	UTR3	+	Glp2r	a	G	chr11_67708402	noalu	UTR3	nohyper	norepeat	noexonic	no	norepeat	norepeat	norepeat	Glp2r	all	3	NA
chr11	75576826	UTR3	+	Slc43a2	A	G	chr11_75576826	noalu	UTR3	nohyper	norepeat	noexonic	no	norepeat	norepeat	norepeat	Slc43a2	nonrepeat	3	NA
chr12	70994601	ncRNA_intronic	+	3110056K07Rik	a	G	chr12_70994601	noalu	intronic	nohyper	repeat	noexonic	no	B3	B2	SINE	3110056K07Rik	all	3	B2
chr12	70995132	ncRNA_intronic	+	3110056K07Rik	a	G	chr12_70995132	noalu	intronic	hyper	norepeat	noexonic	no	norepeat	norepeat	norepeat	3110056K07Rik	all	3	NA
chr12	80723710	UTR3	+	Plekhd1	a	G	chr12_80723710	noalu	UTR3	hyper	repeat	noexonic	no	B3	B2	SINE	Plekhd1	all	3	B2
chr14	37070658	intronic	+	Lrit2	a	G	chr14_37070658	noalu	intronic	nohyper	norepeat	noexonic	no	norepeat	norepeat	norepeat	Lrit2	all	3	NA
chr14	37073444	UTR3	+	Lrit2	a	G	chr14_37073444	noalu	UTR3	nohyper	repeat	noexonic	no	MTC	ERVL-MaLR	LTR	Lrit2	all	3	ERVL-MaLR
chr15	3280063	UTR3	+	Selenop	A	G	chr15_3280063	noalu	UTR3	nohyper	norepeat	noexonic	no	norepeat	norepeat	norepeat	Selenop	nonrepeat	3	NA
chr15	58455861	UTR3	+	Fam91a1	A	G	chr15_58455861	noalu	UTR3	nohyper	norepeat	noexonic	no	norepeat	norepeat	norepeat	Fam91a1	nonrepeat	3	NA
chr15	77760827	UTR3	+	Myh9	a	G	chr15_77760827	noalu	UTR3	nohyper	repeat	noexonic	no	(A)n	Simple_repeat	Simple_repeat	Myh9	repeat	3	Simple_repeat
chr17	30593547	UTR3	+	Glo1	a	G	chr17_30593547	noalu	UTR3	nohyper	repeat	noexonic	no	(A)n	Simple_repeat	Simple_repeat	Glo1	repeat	3	Simple_repeat
chr18	23965372	exonic	+	Zscan30	a	G	chr18_23965372	noalu	exonic	hyper	norepeat	exonic	nosyn	norepeat	norepeat	norepeat	Zscan30	all	3	NA
chr18	32102555	UTR3	+	Iws1	a	G	chr18_32102555	alu	UTR3	hyper	repeat	noexonic	no	B1_Mur1	Alu	SINE	Iws1	all	3	Alu
chr18	33188488	UTR3	+	Camk4	a	G	chr18_33188488	noalu	UTR3	nohyper	norepeat	noexonic	no	norepeat	norepeat	norepeat	Camk4	nonrepeat	3	NA
chr18	33188560	UTR3	+	Camk4	a	G	chr18_33188560	noalu	UTR3	nohyper	norepeat	noexonic	no	norepeat	norepeat	norepeat	Camk4	nonrepeat	3	NA
chr18	35673123	UTR3	+	Dnajc18	A	G	chr18_35673123	noalu	UTR3	nohyper	norepeat	noexonic	no	norepeat	norepeat	norepeat	Dnajc18	all	3	NA
chr2	91213422	UTR3	+	Acp2	a	G	chr2_91213422	noalu	UTR3	nohyper	repeat	noexonic	no	B3A	B2	SINE	Acp2	repeat	3	B2
chr2	120620621	UTR3	+	Haus2	a	G	chr2_120620621	noalu	UTR3	nohyper	norepeat	noexonic	no	norepeat	norepeat	norepeat	Haus2	all	3	NA
chr2	167103439	UTR3	+	Kcnb1	a	G	chr2_167103439	noalu	UTR3	nohyper	repeat	noexonic	no	A-rich	Low_complexity	Low_complexity	Kcnb1	repeat	3	Low_complexity
chr4	21911680	UTR3	+	Coq3	a	G	chr4_21911680	noalu	UTR3	nohyper	repeat	noexonic	no	B3	B2	SINE	Coq3	repeat	3	B2
chr4	155558163	UTR3	+	Gnb1	A	G	chr4_155558163	noalu	UTR3	nohyper	norepeat	noexonic	no	norepeat	norepeat	norepeat	Gnb1	nonrepeat	3	NA
chr4	155621944	ncRNA_intronic	+	Gm16023	a	G	chr4_155621944	alu	intronic	hyper	repeat	noexonic	no	B1_Mur3	Alu	SINE	Gm16023	all	3	Alu
chr5	52198558	downstream	+	9230114K14Rik	a	G	chr5_52198558	noalu	intergenic	nohyper	norepeat	noexonic	no	norepeat	norepeat	norepeat	NA	NA	3	NA
chr5	73310781	intronic	+	Ociad1	a	G	chr5_73310781	noalu	intronic	nohyper	norepeat	noexonic	no	norepeat	norepeat	norepeat	Ociad1	all	3	NA
chr5	104504977	UTR3	+	Pkd2	a	G	chr5_104504977	noalu	UTR3	nohyper	norepeat	noexonic	no	norepeat	norepeat	norepeat	Pkd2	nonrepeat	3	NA
chr5	125456651	UTR3	+	Bri3bp	a	G	chr5_125456651	alu	UTR3	hyper	repeat	noexonic	no	B1_Mur2	Alu	SINE	Bri3bp	all	3	Alu
chr5	143503722	UTR3	+	Daglb	a	G	chr5_143503722	noalu	UTR3	nohyper	norepeat	noexonic	no	norepeat	norepeat	norepeat	Daglb	nonrepeat	3	NA
chr6	47951043	ncRNA_exonic	+	Zfp783	A	G	chr6_47951043	noalu	exonic	nohyper	norepeat	noexonic	no	norepeat	norepeat	norepeat	Zfp783	nonrepeat	3	NA
chr6	65707183	downstream	+	Ndnf	A	G	chr6_65707183	noalu	intergenic	nohyper	norepeat	noexonic	no	norepeat	norepeat	norepeat	NA	NA	3	NA
chr6	65710740	intergenic	+	Ndnf	a	G	chr6_65710740	noalu	intergenic	hyper	repeat	noexonic	no	B3	B2	SINE	NA	NA	3	B2
chr7	6964981	ncRNA_intronic	+	Zim3	a	G	chr7_6964981	noalu	intronic	hyper	norepeat	noexonic	no	norepeat	norepeat	norepeat	Zim3	all	3	NA
chr7	16985880	UTR3	+	Gm42372	a	G	chr7_16985880	noalu	UTR3	nohyper	repeat	noexonic	no	ID_B1	B4	SINE	Gm42372	all	3	B4
chr7	101791852	intronic	+	Clpb	a	G	chr7_101791852	noalu	intronic	nohyper	repeat	noexonic	no	B3	B2	SINE	Clpb	all	3	B2
chr7	144920439	UTR3	+	LTO1	a	G	chr7_144920439	alu	UTR3	nohyper	repeat	noexonic	no	B1_Mm	Alu	SINE	LTO1	repeat	3	Alu
chr8	68905795	UTR3	+	Lpl	a	G	chr8_68905795	noalu	UTR3	nohyper	norepeat	noexonic	no	norepeat	norepeat	norepeat	Lpl	all	3	NA
chr9	20827983	UTR3	+	Rdh8	a	G	chr9_20827983	noalu	UTR3	nohyper	repeat	noexonic	no	B3A	B2	SINE	Rdh8	repeat	3	B2
chrX	72914068	UTR3	+	Cetn2	A	G	chrX_72914068	noalu	UTR3	nohyper	norepeat	noexonic	no	norepeat	norepeat	norepeat	Cetn2	nonrepeat	3	NA
chrX	73681359	UTR3	+	Slc6a8	A	G	chrX_73681359	noalu	UTR3	nohyper	norepeat	noexonic	no	norepeat	norepeat	norepeat	Slc6a8	nonrepeat	3	NA
chrX	137049824	UTR5	+	Fam199x	A	G	chrX_137049824	noalu	UTR5	nohyper	norepeat	noexonic	no	norepeat	norepeat	norepeat	Fam199x	nonrepeat	3	NA
chr1	9722589	UTR3	-	Vcpip1	t	C	chr1_9722589	noalu	UTR3	nohyper	norepeat	noexonic	no	norepeat	norepeat	norepeat	Vcpip1	all	3	NA
chr1	13565727	UTR3	-	Tram1	T	C	chr1_13565727	noalu	UTR3	nohyper	norepeat	noexonic	no	norepeat	norepeat	norepeat	Tram1	nonrepeat	3	NA
chr1	37442393	UTR3	-	Mgat4a	T	C	chr1_37442393	noalu	UTR3	nohyper	norepeat	noexonic	no	norepeat	norepeat	norepeat	Mgat4a	nonrepeat	3	NA
chr1	37442398	UTR3	-	Mgat4a	T	C	chr1_37442398	noalu	UTR3	nohyper	norepeat	noexonic	no	norepeat	norepeat	norepeat	Mgat4a	nonrepeat	3	NA
chr1	58756484	UTR3	-	Cflar	t	C	chr1_58756484	noalu	UTR3	nohyper	norepeat	noexonic	no	norepeat	norepeat	norepeat	Cflar	nonrepeat	3	NA
chr1	60479539	UTR3	-	Abi2	T	C	chr1_60479539	noalu	UTR3	nohyper	norepeat	noexonic	no	norepeat	norepeat	norepeat	Abi2	nonrepeat	3	NA
chr1	86345911	UTR3	-	Ncl	t	C	chr1_86345911	noalu	UTR3	nohyper	norepeat	noexonic	no	norepeat	norepeat	norepeat	Ncl	all	2	NA
chr1	86345916	UTR3	-	Ncl	t	C	chr1_86345916	noalu	UTR3	nohyper	norepeat	noexonic	no	norepeat	norepeat	norepeat	Ncl	all	3	NA
chr1	86347802	UTR3	-	Ncl	t	C	chr1_86347802	alu	UTR3	nohyper	repeat	noexonic	no	B1_Mus1	Alu	SINE	Ncl	all	3	Alu
chr1	86347928	UTR3	-	Ncl	t	C	chr1_86347928	noalu	UTR3	nohyper	norepeat	noexonic	no	norepeat	norepeat	norepeat	Ncl	all	3	NA
chr1	86347967	UTR3	-	Ncl	t	C	chr1_86347967	noalu	UTR3	nohyper	norepeat	noexonic	no	norepeat	norepeat	norepeat	Ncl	all	3	NA
chr1	86348806	UTR3	-	Ncl	t	C	chr1_86348806	alu	UTR3	nohyper	repeat	noexonic	no	B1_Mur3	Alu	SINE	Ncl	all	3	Alu
chr1	86350051	UTR3	-	Ncl	t	C	chr1_86350051	alu	UTR3	nohyper	repeat	noexonic	no	B1_Mus1	Alu	SINE	Ncl	all	3	Alu
chr1	88263988	ncRNA_exonic	-	6430706D22Rik	T	C	chr1_88263988	noalu	exonic	nohyper	norepeat	noexonic	no	norepeat	norepeat	norepeat	6430706D22Rik	nonrepeat	1	NA
chr1	88272143	intronic	-	A730008H23Rik	t	C	chr1_88272143	alu	intronic	nohyper	repeat	noexonic	no	B1_Mur1	Alu	SINE	A730008H23Rik	all	2	Alu
chr1	143755378	UTR3	-	Ro60	t	C	chr1_143755378	noalu	UTR3	hyper	norepeat	noexonic	no	norepeat	norepeat	norepeat	Ro60	all	1	NA
chr1	143755383	UTR3	-	Ro60	t	C	chr1_143755383	noalu	UTR3	hyper	norepeat	noexonic	no	norepeat	norepeat	norepeat	Ro60	all	3	NA
chr1	151368377	UTR3	-	Swt1	t	C	chr1_151368377	noalu	UTR3	nohyper	norepeat	noexonic	no	norepeat	norepeat	norepeat	Swt1	nonrepeat	3	NA
chr1	156427606	downstream	-	Soat1	t	C	chr1_156427606	alu	intergenic	nohyper	repeat	noexonic	no	B1_Mur4	Alu	SINE	NA	NA	3	Alu
chr1	156427612	downstream	-	Soat1	t	C	chr1_156427612	alu	intergenic	nohyper	repeat	noexonic	no	B1_Mur4	Alu	SINE	NA	NA	2	Alu
chr1	156428031	downstream	-	Soat1	t	C	chr1_156428031	noalu	intergenic	nohyper	norepeat	noexonic	no	norepeat	norepeat	norepeat	NA	NA	2	NA
chr1	185428184	UTR3	-	Eprs	T	C	chr1_185428184	noalu	UTR3	nohyper	norepeat	noexonic	no	norepeat	norepeat	norepeat	Eprs	nonrepeat	3	NA
chr10	33992477	ncRNA_exonic	-	A830082N09Rik	t	C	chr10_33992477	noalu	exonic	nohyper	norepeat	noexonic	no	norepeat	norepeat	norepeat	A830082N09Rik	nonrepeat	3	NA
chr10	34299052	UTR3	-	Tspyl4	T	C	chr10_34299052	noalu	UTR3	nohyper	norepeat	noexonic	no	norepeat	norepeat	norepeat	Tspyl4	nonrepeat	3	NA
chr10	49272776	exonic	-	Grik2	T	C	chr10_49272776	noalu	exonic	nohyper	norepeat	exonic	nosyn	norepeat	norepeat	norepeat	Grik2	nonrepeat	1	NA
chr10	49272789	exonic	-	Grik2	T	C	chr10_49272789	noalu	exonic	nohyper	norepeat	exonic	nosyn	norepeat	norepeat	norepeat	Grik2	nonrepeat	1	NA
chr10	61691796	UTR3	-	Sar1a	T	C	chr10_61691796	noalu	UTR3	nohyper	norepeat	noexonic	no	norepeat	norepeat	norepeat	Sar1a	nonrepeat	3	NA
chr10	88470162	intronic	-	Sycp3	T	C	chr10_88470162	noalu	intronic	nohyper	norepeat	noexonic	no	norepeat	norepeat	norepeat	Sycp3	nonrepeat	3	NA
chr10	88470180	intronic	-	Sycp3	T	C	chr10_88470180	noalu	intronic	nohyper	norepeat	noexonic	no	norepeat	norepeat	norepeat	Sycp3	nonrepeat	3	NA
chr10	90990709	UTR3	-	Apaf1	t	C	chr10_90990709	noalu	UTR3	nohyper	norepeat	noexonic	no	norepeat	norepeat	norepeat	Apaf1	nonrepeat	3	NA
chr10	111296676	UTR3	-	Osbpl8	T	C	chr10_111296676	noalu	UTR3	nohyper	norepeat	noexonic	no	norepeat	norepeat	norepeat	Osbpl8	nonrepeat	3	NA
chr10	111497412	UTR3	-	Nap1l1	T	C	chr10_111497412	noalu	UTR3	nohyper	norepeat	noexonic	no	norepeat	norepeat	norepeat	Nap1l1	nonrepeat	3	NA
chr10	117689553	UTR3	-	Mdm2	t	C	chr10_117689553	noalu	UTR3	nohyper	repeat	noexonic	no	RSINE1	B4	SINE	Mdm2	all	3	B4
chr11	3244445	ncRNA_intronic	-	Mir3470a	T	C	chr11_3244445	noalu	intronic	nohyper	norepeat	noexonic	no	norepeat	norepeat	norepeat	Mir3470a	nonrepeat	3	NA
chr11	4142048	UTR3	-	Ccdc157	t	C	chr11_4142048	alu	UTR3	hyper	repeat	noexonic	no	B1_Mur3	Alu	SINE	Ccdc157	all	3	Alu
chr11	4142085	UTR3	-	Ccdc157	t	C	chr11_4142085	alu	UTR3	hyper	repeat	noexonic	no	B1_Mur3	Alu	SINE	Ccdc157	all	3	Alu
chr11	4142107	UTR3	-	Ccdc157	t	C	chr11_4142107	alu	UTR3	hyper	repeat	noexonic	no	B1_Mur3	Alu	SINE	Ccdc157	all	3	Alu
chr11	4767141	UTR3	-	Nf2	T	C	chr11_4767141	noalu	UTR3	nohyper	norepeat	noexonic	no	norepeat	norepeat	norepeat	Nf2	all	3	NA
chr11	6356433	UTR3	-	Ogdh	T	C	chr11_6356433	noalu	UTR3	nohyper	norepeat	noexonic	no	norepeat	norepeat	norepeat	Ogdh	nonrepeat	3	NA
chr11	46272643	exonic	-	Cyfip2	T	C	chr11_46272643	noalu	exonic	nohyper	norepeat	exonic	nosyn	norepeat	norepeat	norepeat	Cyfip2	nonrepeat	2	NA
chr11	52246539	UTR3	-	Skp1	t	C	chr11_52246539	noalu	UTR3	nohyper	norepeat	noexonic	no	norepeat	norepeat	norepeat	Skp1	nonrepeat	3	NA
chr11	53603210	UTR3	-	Kif3a	T	C	chr11_53603210	noalu	UTR3	nohyper	norepeat	noexonic	no	norepeat	norepeat	norepeat	Kif3a	nonrepeat	3	NA
chr11	55503387	intergenic	-	Mir7652	t	C	chr11_55503387	alu	intergenic	nohyper	repeat	noexonic	no	B1_Mur2	Alu	SINE	NA	NA	3	Alu
chr11	68985937	UTR3	-	Pfas	t	C	chr11_68985937	alu	UTR3	nohyper	repeat	noexonic	no	B1_Mur1	Alu	SINE	Pfas	repeat	3	Alu
chr11	68985982	UTR3	-	Pfas	t	C	chr11_68985982	alu	UTR3	nohyper	repeat	noexonic	no	B1_Mur1	Alu	SINE	Pfas	repeat	3	Alu
chr11	75176344	UTR3	-	Ovca2	T	C	chr11_75176344	noalu	UTR3	hyper	norepeat	noexonic	no	norepeat	norepeat	norepeat	Ovca2	nonrepeat	2	NA
chr11	75176345	UTR3	-	Ovca2	T	C	chr11_75176345	noalu	UTR3	hyper	norepeat	noexonic	no	norepeat	norepeat	norepeat	Ovca2	nonrepeat	3	NA
chr11	75177363	UTR3	-	Ovca2	T	C	chr11_75177363	noalu	UTR3	nohyper	norepeat	noexonic	no	norepeat	norepeat	norepeat	Ovca2	nonrepeat	3	NA
chr11	75177471	UTR3	-	Ovca2	t	C	chr11_75177471	noalu	UTR3	nohyper	norepeat	noexonic	no	norepeat	norepeat	norepeat	Ovca2	nonrepeat	3	NA
chr11	75300578	UTR3	-	Rpa1	T	C	chr11_75300578	noalu	UTR3	hyper	norepeat	noexonic	no	norepeat	norepeat	norepeat	Rpa1	nonrepeat	2	NA
chr11	75300602	UTR3	-	Rpa1	T	C	chr11_75300602	noalu	UTR3	hyper	norepeat	noexonic	no	norepeat	norepeat	norepeat	Rpa1	nonrepeat	3	NA
chr11	75300623	UTR3	-	Rpa1	T	C	chr11_75300623	noalu	UTR3	hyper	norepeat	noexonic	no	norepeat	norepeat	norepeat	Rpa1	nonrepeat	3	NA
chr11	75300632	UTR3	-	Rpa1	T	C	chr11_75300632	noalu	UTR3	hyper	norepeat	noexonic	no	norepeat	norepeat	norepeat	Rpa1	nonrepeat	3	NA
chr11	75300984	UTR3	-	Rpa1	T	C	chr11_75300984	noalu	UTR3	hyper	norepeat	noexonic	no	norepeat	norepeat	norepeat	Rpa1	nonrepeat	3	NA
chr11	75301000	UTR3	-	Rpa1	T	C	chr11_75301000	noalu	UTR3	hyper	norepeat	noexonic	no	norepeat	norepeat	norepeat	Rpa1	nonrepeat	2	NA
chr11	75301019	UTR3	-	Rpa1	T	C	chr11_75301019	noalu	UTR3	hyper	norepeat	noexonic	no	norepeat	norepeat	norepeat	Rpa1	nonrepeat	3	NA
chr11	75301022	UTR3	-	Rpa1	T	C	chr11_75301022	noalu	UTR3	hyper	norepeat	noexonic	no	norepeat	norepeat	norepeat	Rpa1	nonrepeat	3	NA
chr11	75301041	UTR3	-	Rpa1	T	C	chr11_75301041	noalu	UTR3	hyper	norepeat	noexonic	no	norepeat	norepeat	norepeat	Rpa1	nonrepeat	3	NA
chr11	75764827	UTR3	-	Ywhae	t	C	chr11_75764827	noalu	UTR3	nohyper	norepeat	noexonic	no	norepeat	norepeat	norepeat	Ywhae	nonrepeat	3	NA
chr11	77530049	UTR3	-	Taok1	t	C	chr11_77530049	noalu	UTR3	nohyper	norepeat	noexonic	no	norepeat	norepeat	norepeat	Taok1	all	3	NA
chr11	77534417	UTR3	-	Taok1	T	C	chr11_77534417	noalu	UTR3	nohyper	norepeat	noexonic	no	norepeat	norepeat	norepeat	Taok1	all	3	NA
chr11	77536054	UTR3	-	Taok1	t	C	chr11_77536054	alu	UTR3	nohyper	repeat	noexonic	no	B1F2	Alu	SINE	Taok1	all	3	Alu
chr11	77712502	UTR3	-	Nufip2	t	C	chr11_77712502	noalu	UTR3	nohyper	norepeat	noexonic	no	norepeat	norepeat	norepeat	Nufip2	nonrepeat	3	NA
chr11	86314553	intronic	-	Med13	t	C	chr11_86314553	alu	intronic	nohyper	repeat	noexonic	no	B1_Mur4	Alu	SINE	Med13	all	3	Alu
chr11	86314612	intronic	-	Med13	t	C	chr11_86314612	alu	intronic	nohyper	repeat	noexonic	no	B1_Mur4	Alu	SINE	Med13	all	3	Alu
chr11	88047779	UTR5	-	Srsf1	T	C	chr11_88047779	noalu	UTR5	nohyper	norepeat	noexonic	no	norepeat	norepeat	norepeat	Srsf1	nonrepeat	3	NA
chr11	88047780	UTR5	-	Srsf1	T	C	chr11_88047780	noalu	UTR5	nohyper	norepeat	noexonic	no	norepeat	norepeat	norepeat	Srsf1	nonrepeat	3	NA
chr11	88047794	UTR5	-	Srsf1	T	C	chr11_88047794	noalu	UTR5	nohyper	norepeat	noexonic	no	norepeat	norepeat	norepeat	Srsf1	nonrepeat	3	NA
chr11	88050916	UTR3	-	Srsf1	T	C	chr11_88050916	noalu	UTR3	nohyper	norepeat	noexonic	no	norepeat	norepeat	norepeat	Srsf1	nonrepeat	3	NA
chr11	88050917	UTR3	-	Srsf1	T	C	chr11_88050917	noalu	UTR3	nohyper	norepeat	noexonic	no	norepeat	norepeat	norepeat	Srsf1	nonrepeat	3	NA
chr11	94214799	UTR3	-	Tob1	T	C	chr11_94214799	noalu	UTR3	nohyper	norepeat	noexonic	no	norepeat	norepeat	norepeat	Tob1	nonrepeat	3	NA
chr11	95010271	UTR5	-	Samd14	t	C	chr11_95010271	noalu	UTR5	nohyper	norepeat	noexonic	no	norepeat	norepeat	norepeat	Samd14	nonrepeat	3	NA
chr11	95491936	UTR3	-	Spop	T	C	chr11_95491936	noalu	UTR3	nohyper	norepeat	noexonic	no	norepeat	norepeat	norepeat	Spop	nonrepeat	3	NA
chr11	101198300	intronic	-	Ezh1	t	C	chr11_101198300	noalu	intronic	nohyper	repeat	noexonic	no	B3A	B2	SINE	Ezh1	all	2	B2
chr11	102288993	UTR3	-	Tmub2	T	C	chr11_102288993	noalu	UTR3	nohyper	norepeat	noexonic	no	norepeat	norepeat	norepeat	Tmub2	nonrepeat	3	NA
chr11	107733802	UTR3	-	Cacng4	t	C	chr11_107733802	noalu	UTR3	nohyper	norepeat	noexonic	no	norepeat	norepeat	norepeat	Cacng4	nonrepeat	3	NA
chr11	116581137	exonic	-	Ube2o	T	C	chr11_116581137	noalu	exonic	nohyper	norepeat	exonic	nosyn	norepeat	norepeat	norepeat	Ube2o	nonrepeat	2	NA
chr12	4227706	intronic	-	Cenpo	T	C	chr12_4227706	noalu	intronic	nohyper	norepeat	noexonic	no	norepeat	norepeat	norepeat	Cenpo	nonrepeat	1	NA
chr12	8498016	UTR3	-	Rhob	T	C	chr12_8498016	noalu	UTR3	nohyper	norepeat	noexonic	no	norepeat	norepeat	norepeat	Rhob	nonrepeat	3	NA
chr12	25094279	UTR3	-	Id2	T	C	chr12_25094279	noalu	UTR3	nohyper	norepeat	noexonic	no	norepeat	norepeat	norepeat	Id2	nonrepeat	3	NA
chr12	32381393	UTR3	-	Ccdc71l	t	C	chr12_32381393	noalu	UTR3	nohyper	norepeat	noexonic	no	norepeat	norepeat	norepeat	Ccdc71l	nonrepeat	3	NA
chr12	52516462	exonic	-	Arhgap5	T	C	chr12_52516462	noalu	exonic	nohyper	norepeat	exonic	nosyn	norepeat	norepeat	norepeat	Arhgap5	nonrepeat	3	NA
chr12	54671771	UTR3	-	Eapp	t	C	chr12_54671771	noalu	UTR3	nohyper	repeat	noexonic	no	B2_Mm2	B2	SINE	Eapp	repeat	3	B2
chr12	54672285	UTR3	-	Eapp	t	C	chr12_54672285	noalu	UTR3	hyper	repeat	noexonic	no	B2_Mm2	B2	SINE	Eapp	repeat	3	B2
chr12	57238498	exonic	-	Prps1l3	T	C	chr12_57238498	noalu	exonic	nohyper	norepeat	exonic	syn	norepeat	norepeat	norepeat	Prps1l3	nonrepeat	3	NA
chr12	57238662	exonic	-	Prps1l3	T	C	chr12_57238662	noalu	exonic	nohyper	norepeat	exonic	syn	norepeat	norepeat	norepeat	Prps1l3	nonrepeat	3	NA
chr12	73908167	UTR5	-	Hif1a	T	C	chr12_73908167	noalu	UTR5	nohyper	norepeat	noexonic	no	norepeat	norepeat	norepeat	Hif1a	all	3	NA
chr12	91638602	UTR3	-	Ston2	t	C	chr12_91638602	alu	UTR3	hyper	repeat	noexonic	no	B1_Mus1	Alu	SINE	Ston2	repeat	3	Alu
chr12	91638612	UTR3	-	Ston2	t	C	chr12_91638612	alu	UTR3	hyper	repeat	noexonic	no	B1_Mus1	Alu	SINE	Ston2	repeat	3	Alu
chr12	91638613	UTR3	-	Ston2	t	C	chr12_91638613	alu	UTR3	hyper	repeat	noexonic	no	B1_Mus1	Alu	SINE	Ston2	repeat	3	Alu
chr12	91638662	UTR3	-	Ston2	t	C	chr12_91638662	alu	UTR3	hyper	repeat	noexonic	no	B1_Mus1	Alu	SINE	Ston2	repeat	3	Alu
chr12	99194087	intergenic	-	4930474N09Rik	t	C	chr12_99194087	noalu	intergenic	nohyper	norepeat	noexonic	no	norepeat	norepeat	norepeat	NA	NA	3	NA
chr12	101921631	UTR3	-	Atxn3	t	C	chr12_101921631	noalu	UTR3	nohyper	norepeat	noexonic	no	norepeat	norepeat	norepeat	Atxn3	all	3	NA
chr12	111656115	UTR3	-	Mark3	T	C	chr12_111656115	noalu	UTR3	nohyper	norepeat	noexonic	no	norepeat	norepeat	norepeat	Mark3	nonrepeat	3	NA
chr12	112958189	intergenic	-	Nudt14	T	C	chr12_112958189	noalu	intergenic	hyper	norepeat	noexonic	no	norepeat	norepeat	norepeat	NA	NA	1	NA
chr12	112958242	intergenic	-	Nudt14	T	C	chr12_112958242	noalu	intergenic	hyper	norepeat	noexonic	no	norepeat	norepeat	norepeat	NA	NA	1	NA
chr13	14197786	UTR3	-	Arid4b	T	C	chr13_14197786	noalu	UTR3	nohyper	norepeat	noexonic	no	norepeat	norepeat	norepeat	Arid4b	nonrepeat	3	NA
chr13	17804156	exonic	-	Cdk13	T	C	chr13_17804156	noalu	exonic	nohyper	norepeat	exonic	nosyn	norepeat	norepeat	norepeat	Cdk13	nonrepeat	3	NA
chr13	17804548	exonic	-	Cdk13	T	C	chr13_17804548	noalu	exonic	nohyper	norepeat	exonic	nosyn	norepeat	norepeat	norepeat	Cdk13	nonrepeat	3	NA
chr13	21940962	intergenic	-	Mir1983	t	C	chr13_21940962	noalu	intergenic	nohyper	repeat	noexonic	no	tRNA-Ser-TCY	tRNA	tRNA	NA	NA	2	tRNA
chr13	23438148	intergenic	-	C230035I16Rik	t	C	chr13_23438148	noalu	intergenic	nohyper	repeat	noexonic	no	tRNA-Ile-ATT	tRNA	tRNA	NA	NA	2	tRNA
chr13	37978873	UTR3	-	Ssr1	T	C	chr13_37978873	noalu	UTR3	nohyper	norepeat	noexonic	no	norepeat	norepeat	norepeat	Ssr1	nonrepeat	3	NA
chr13	47009932	intergenic	-	Kif13a	T	C	chr13_47009932	noalu	intergenic	nohyper	norepeat	noexonic	no	norepeat	norepeat	norepeat	NA	NA	1	NA
chr13	52506908	UTR3	-	Diras2	t	C	chr13_52506908	noalu	UTR3	nohyper	norepeat	noexonic	no	norepeat	norepeat	norepeat	Diras2	nonrepeat	2	NA
chr13	56074160	UTR3	-	Macroh2a1	t	C	chr13_56074160	noalu	UTR3	nohyper	norepeat	noexonic	no	norepeat	norepeat	norepeat	Macroh2a1	nonrepeat	3	NA
chr13	64290310	UTR3	-	Prxl2c	t	C	chr13_64290310	alu	UTR3	nohyper	repeat	noexonic	no	B1F	Alu	SINE	Prxl2c	repeat	3	Alu
chr13	67819442	ncRNA_exonic	-	4930525G20Rik	t	C	chr13_67819442	noalu	exonic	nohyper	repeat	noexonic	no	MTC-int	ERVL-MaLR	LTR	4930525G20Rik	all	1	ERVL-MaLR
chr13	67819608	ncRNA_exonic	-	4930525G20Rik	t	C	chr13_67819608	noalu	exonic	hyper	repeat	noexonic	no	MTC-int	ERVL-MaLR	LTR	4930525G20Rik	all	1	ERVL-MaLR
chr13	67820233	ncRNA_exonic	-	4930525G20Rik	t	C	chr13_67820233	noalu	exonic	nohyper	norepeat	noexonic	no	norepeat	norepeat	norepeat	4930525G20Rik	all	3	NA
chr13	81672371	downstream	-	Lysmd3	T	C	chr13_81672371	noalu	intergenic	nohyper	norepeat	noexonic	no	norepeat	norepeat	norepeat	NA	NA	3	NA
chr13	100699409	UTR3	-	Cdk7	T	C	chr13_100699409	noalu	UTR3	nohyper	norepeat	noexonic	no	norepeat	norepeat	norepeat	Cdk7	all	3	NA
chr13	100699910	UTR3	-	Cdk7	t	C	chr13_100699910	noalu	UTR3	hyper	norepeat	noexonic	no	norepeat	norepeat	norepeat	Cdk7	all	3	NA
chr13	100699929	UTR3	-	Cdk7	t	C	chr13_100699929	noalu	UTR3	hyper	norepeat	noexonic	no	norepeat	norepeat	norepeat	Cdk7	all	3	NA
chr13	100699964	UTR3	-	Cdk7	t	C	chr13_100699964	noalu	UTR3	hyper	norepeat	noexonic	no	norepeat	norepeat	norepeat	Cdk7	all	3	NA
chr13	100701727	UTR3	-	Cdk7	t	C	chr13_100701727	alu	UTR3	nohyper	repeat	noexonic	no	B1_Mur4	Alu	SINE	Cdk7	all	3	Alu
chr13	100702818	UTR3	-	Cdk7	t	C	chr13_100702818	alu	UTR3	hyper	repeat	noexonic	no	B1_Mur1	Alu	SINE	Cdk7	all	3	Alu
chr13	100702828	UTR3	-	Cdk7	t	C	chr13_100702828	alu	UTR3	hyper	repeat	noexonic	no	B1_Mur1	Alu	SINE	Cdk7	all	3	Alu
chr13	100702832	UTR3	-	Cdk7	t	C	chr13_100702832	alu	UTR3	hyper	repeat	noexonic	no	B1_Mur1	Alu	SINE	Cdk7	all	3	Alu
chr14	26656652	UTR3	-	Arf4	T	C	chr14_26656652	noalu	UTR3	nohyper	norepeat	noexonic	no	norepeat	norepeat	norepeat	Arf4	nonrepeat	3	NA
chr14	26660719	intergenic	-	Arf4	t	C	chr14_26660719	alu	intergenic	nohyper	repeat	noexonic	no	B1_Mus1	Alu	SINE	NA	NA	3	Alu
chr14	31700626	UTR3	-	Ankrd28	T	C	chr14_31700626	noalu	UTR3	nohyper	norepeat	noexonic	no	norepeat	norepeat	norepeat	Ankrd28	nonrepeat	3	NA
chr14	31700661	UTR3	-	Ankrd28	T	C	chr14_31700661	noalu	UTR3	nohyper	norepeat	noexonic	no	norepeat	norepeat	norepeat	Ankrd28	nonrepeat	3	NA
chr14	31700665	UTR3	-	Ankrd28	T	C	chr14_31700665	noalu	UTR3	nohyper	norepeat	noexonic	no	norepeat	norepeat	norepeat	Ankrd28	nonrepeat	3	NA
chr14	32081711	UTR3	-	Dph3	t	C	chr14_32081711	noalu	UTR3	nohyper	repeat	noexonic	no	B3	B2	SINE	Dph3	repeat	3	B2
chr14	34344808	UTR3	-	Glud1	T	C	chr14_34344808	noalu	UTR3	nohyper	norepeat	noexonic	no	norepeat	norepeat	norepeat	Glud1	nonrepeat	3	NA
chr14	49012415	UTR3	-	Exoc5	t	C	chr14_49012415	noalu	UTR3	nohyper	norepeat	noexonic	no	norepeat	norepeat	norepeat	Exoc5	nonrepeat	3	NA
chr14	56798029	intronic	-	Zmym5	t	C	chr14_56798029	noalu	intronic	nohyper	norepeat	noexonic	no	norepeat	norepeat	norepeat	Zmym5	nonrepeat	2	NA
chr14	75719719	exonic	-	Cog3	T	C	chr14_75719719	noalu	exonic	nohyper	norepeat	exonic	nosyn	norepeat	norepeat	norepeat	Cog3	nonrepeat	2	NA
chr14	75719720	exonic	-	Cog3	T	C	chr14_75719720	noalu	exonic	nohyper	norepeat	exonic	syn	norepeat	norepeat	norepeat	Cog3	nonrepeat	3	NA
chr14	93866098	intronic	-	Pcdh9	t	C	chr14_93866098	noalu	intronic	nohyper	repeat	noexonic	no	L1_Mus3	L1	LINE	Pcdh9	all	3	L1
chr15	8091855	UTR3	-	Wdr70	t	C	chr15_8091855	noalu	UTR3	hyper	norepeat	noexonic	no	norepeat	norepeat	norepeat	Wdr70	nonrepeat	3	NA
chr15	12350662	UTR3	-	Golph3	T	C	chr15_12350662	noalu	UTR3	nohyper	norepeat	noexonic	no	norepeat	norepeat	norepeat	Golph3	nonrepeat	3	NA
chr15	12809703	UTR3	-	6030458C11Rik	t	C	chr15_12809703	noalu	UTR3	nohyper	norepeat	noexonic	no	norepeat	norepeat	norepeat	6030458C11Rik	nonrepeat	3	NA
chr15	75903066	exonic	-	Eef1d	T	C	chr15_75903066	noalu	exonic	nohyper	norepeat	exonic	nosyn	norepeat	norepeat	norepeat	Eef1d	nonrepeat	3	NA
chr15	79672620	UTR3	-	Tomm22	T	C	chr15_79672620	noalu	UTR3	nohyper	norepeat	noexonic	no	norepeat	norepeat	norepeat	Tomm22	nonrepeat	3	NA
chr15	82284415	exonic	-	Septin3	T	C	chr15_82284415	noalu	exonic	nohyper	norepeat	exonic	nosyn	norepeat	norepeat	norepeat	Septin3	nonrepeat	3	NA
chr15	98737112	downstream	-	Arf3	t	C	chr15_98737112	noalu	intergenic	nohyper	norepeat	noexonic	no	norepeat	norepeat	norepeat	NA	NA	2	NA
chr15	99409805	UTR3	-	Tmbim6	T	C	chr15_99409805	noalu	UTR3	nohyper	norepeat	noexonic	no	norepeat	norepeat	norepeat	Tmbim6	nonrepeat	3	NA
chr16	17045988	UTR3	-	Mapk1	T	C	chr16_17045988	noalu	UTR3	nohyper	norepeat	noexonic	no	norepeat	norepeat	norepeat	Mapk1	nonrepeat	3	NA
chr16	30067546	UTR3	-	Hes1	T	C	chr16_30067546	noalu	UTR3	nohyper	norepeat	noexonic	no	norepeat	norepeat	norepeat	Hes1	nonrepeat	3	NA
chr16	30511955	UTR3	-	Tmem44	t	C	chr16_30511955	noalu	UTR3	nohyper	norepeat	noexonic	no	norepeat	norepeat	norepeat	Tmem44	all	3	NA
chr16	30512381	UTR3	-	Tmem44	t	C	chr16_30512381	alu	UTR3	nohyper	repeat	noexonic	no	B1_Mur2	Alu	SINE	Tmem44	all	3	Alu
chr16	38243011	UTR3	-	Gsk3b	t	C	chr16_38243011	noalu	UTR3	nohyper	norepeat	noexonic	no	norepeat	norepeat	norepeat	Gsk3b	nonrepeat	3	NA
chr16	38243119	UTR3	-	Gsk3b	t	C	chr16_38243119	noalu	UTR3	nohyper	norepeat	noexonic	no	norepeat	norepeat	norepeat	Gsk3b	nonrepeat	3	NA
chr16	45960446	ncRNA_intronic	-	Gm15638	t	C	chr16_45960446	noalu	intronic	nohyper	norepeat	noexonic	no	norepeat	norepeat	norepeat	Gm15638	nonrepeat	3	NA
chr16	55901767	UTR3	-	Cep97	t	C	chr16_55901767	noalu	UTR3	nohyper	norepeat	noexonic	no	norepeat	norepeat	norepeat	Cep97	nonrepeat	3	NA
chr16	58733259	UTR3	-	Cldnd1	T	C	chr16_58733259	noalu	UTR3	nohyper	norepeat	noexonic	no	norepeat	norepeat	norepeat	Cldnd1	nonrepeat	3	NA
chr16	87434112	UTR3	-	Rwdd2b	t	C	chr16_87434112	noalu	UTR3	hyper	repeat	noexonic	no	B3A	B2	SINE	Rwdd2b	all	3	B2
chr16	94468466	UTR3	-	Ttc3	T	C	chr16_94468466	noalu	UTR3	nohyper	norepeat	noexonic	no	norepeat	norepeat	norepeat	Ttc3	nonrepeat	3	NA
chr17	5408579	intergenic	-	Arid1b	t	C	chr17_5408579	alu	intergenic	nohyper	repeat	noexonic	no	B1_Mus1	Alu	SINE	NA	NA	2	Alu
chr17	24176442	UTR3	-	Tbc1d24	t	C	chr17_24176442	alu	UTR3	hyper	repeat	noexonic	no	B1_Mus2	Alu	SINE	Tbc1d24	all	3	Alu
chr17	24177729	UTR3	-	Tbc1d24	t	C	chr17_24177729	alu	UTR3	nohyper	repeat	noexonic	no	B1F2	Alu	SINE	Tbc1d24	all	3	Alu
chr17	24178309	UTR3	-	Tbc1d24	t	C	chr17_24178309	noalu	UTR3	nohyper	norepeat	noexonic	no	norepeat	norepeat	norepeat	Tbc1d24	all	3	NA
chr17	32796133	UTR3	-	Zfp811	t	C	chr17_32796133	noalu	UTR3	nohyper	norepeat	noexonic	no	norepeat	norepeat	norepeat	Zfp811	all	2	NA
chr17	32796508	UTR3	-	Zfp811	t	C	chr17_32796508	noalu	UTR3	nohyper	repeat	noexonic	no	B3	B2	SINE	Zfp811	all	3	B2
chr17	32796529	UTR3	-	Zfp811	t	C	chr17_32796529	noalu	UTR3	nohyper	repeat	noexonic	no	B3	B2	SINE	Zfp811	all	3	B2
chr17	32796572	UTR3	-	Zfp811	t	C	chr17_32796572	noalu	UTR3	nohyper	repeat	noexonic	no	B3	B2	SINE	Zfp811	all	3	B2
chr17	32796591	UTR3	-	Zfp811	t	C	chr17_32796591	noalu	UTR3	nohyper	repeat	noexonic	no	B3	B2	SINE	Zfp811	all	3	B2
chr17	32819182	UTR3	-	Zfp799	t	C	chr17_32819182	alu	UTR3	hyper	repeat	noexonic	no	B1_Mur1	Alu	SINE	Zfp799	all	3	Alu
chr17	32819186	UTR3	-	Zfp799	t	C	chr17_32819186	alu	UTR3	hyper	repeat	noexonic	no	B1_Mur1	Alu	SINE	Zfp799	all	3	Alu
chr17	32819231	UTR3	-	Zfp799	t	C	chr17_32819231	alu	UTR3	hyper	repeat	noexonic	no	B1_Mur1	Alu	SINE	Zfp799	all	3	Alu
chr17	33687260	UTR3	-	Marchf2	t	C	chr17_33687260	noalu	UTR3	hyper	norepeat	noexonic	no	norepeat	norepeat	norepeat	Marchf2	all	3	NA
chr17	33687299	UTR3	-	Marchf2	t	C	chr17_33687299	noalu	UTR3	hyper	norepeat	noexonic	no	norepeat	norepeat	norepeat	Marchf2	all	2	NA
chr17	33689891	intronic	-	Marchf2	t	C	chr17_33689891	noalu	intronic	hyper	norepeat	noexonic	no	norepeat	norepeat	norepeat	Marchf2	all	2	NA
chr17	39844745	ncRNA_exonic	-	Rn45s	T	C	chr17_39844745	noalu	exonic	nohyper	norepeat	noexonic	no	norepeat	norepeat	norepeat	Rn45s	nonrepeat	3	NA
chr17	71247349	UTR3	-	Lpin2	T	C	chr17_71247349	noalu	UTR3	nohyper	norepeat	noexonic	no	norepeat	norepeat	norepeat	Lpin2	nonrepeat	3	NA
chr17	79334462	UTR3	-	Cdc42ep3	t	C	chr17_79334462	noalu	UTR3	nohyper	norepeat	noexonic	no	norepeat	norepeat	norepeat	Cdc42ep3	nonrepeat	3	NA
chr17	90704063	intronic	-	Nrxn1	T	C	chr17_90704063	noalu	intronic	nohyper	norepeat	noexonic	no	norepeat	norepeat	norepeat	Nrxn1	nonrepeat	1	NA
chr18	16808721	UTR5	-	Cdh2	t	C	chr18_16808721	noalu	UTR5	nohyper	norepeat	noexonic	no	norepeat	norepeat	norepeat	Cdh2	nonrepeat	3	NA
chr18	20685131	UTR3	-	B4galt6	t	C	chr18_20685131	noalu	UTR3	nohyper	norepeat	noexonic	no	norepeat	norepeat	norepeat	B4galt6	nonrepeat	3	NA
chr18	23964976	exonic	-	Zscan30	t	C	chr18_23964976	noalu	exonic	hyper	repeat	exonic	nosyn	MMSAT4	Satellite	Satellite	Zscan30	all	3	Satellite
chr18	35571976	UTR5	-	Matr3	T	C	chr18_35571976	noalu	UTR5	nohyper	norepeat	noexonic	no	norepeat	norepeat	norepeat	Matr3	nonrepeat	3	NA
chr18	35572725	exonic	-	Matr3	T	C	chr18_35572725	noalu	exonic	nohyper	norepeat	exonic	syn	norepeat	norepeat	norepeat	Matr3	nonrepeat	3	NA
chr18	56956484	ncRNA_intronic	-	Gm34632	T	C	chr18_56956484	noalu	intronic	hyper	norepeat	noexonic	no	norepeat	norepeat	norepeat	Gm34632	nonrepeat	1	NA
chr18	56956486	ncRNA_intronic	-	Gm34632	T	C	chr18_56956486	noalu	intronic	hyper	norepeat	noexonic	no	norepeat	norepeat	norepeat	Gm34632	nonrepeat	3	NA
chr18	56956491	ncRNA_intronic	-	Gm34632	T	C	chr18_56956491	noalu	intronic	hyper	norepeat	noexonic	no	norepeat	norepeat	norepeat	Gm34632	nonrepeat	3	NA
chr18	56956503	ncRNA_intronic	-	Gm34632	T	C	chr18_56956503	noalu	intronic	hyper	norepeat	noexonic	no	norepeat	norepeat	norepeat	Gm34632	nonrepeat	3	NA
chr18	56956504	ncRNA_intronic	-	Gm34632	T	C	chr18_56956504	noalu	intronic	hyper	norepeat	noexonic	no	norepeat	norepeat	norepeat	Gm34632	nonrepeat	2	NA
chr18	56956548	ncRNA_intronic	-	Gm34632	T	C	chr18_56956548	noalu	intronic	hyper	norepeat	noexonic	no	norepeat	norepeat	norepeat	Gm34632	nonrepeat	2	NA
chr18	56956553	ncRNA_intronic	-	Gm34632	T	C	chr18_56956553	noalu	intronic	hyper	norepeat	noexonic	no	norepeat	norepeat	norepeat	Gm34632	nonrepeat	3	NA
chr18	56956572	ncRNA_intronic	-	Gm34632	T	C	chr18_56956572	noalu	intronic	hyper	norepeat	noexonic	no	norepeat	norepeat	norepeat	Gm34632	nonrepeat	3	NA
chr18	56956926	ncRNA_intronic	-	Gm34632	T	C	chr18_56956926	noalu	intronic	hyper	norepeat	noexonic	no	norepeat	norepeat	norepeat	Gm34632	nonrepeat	3	NA
chr18	56956934	ncRNA_intronic	-	Gm34632	T	C	chr18_56956934	noalu	intronic	hyper	norepeat	noexonic	no	norepeat	norepeat	norepeat	Gm34632	nonrepeat	3	NA
chr18	56956989	ncRNA_intronic	-	Gm34632	T	C	chr18_56956989	noalu	intronic	hyper	norepeat	noexonic	no	norepeat	norepeat	norepeat	Gm34632	nonrepeat	2	NA
chr18	82956048	exonic	-	Zfp516	T	C	chr18_82956048	noalu	exonic	nohyper	norepeat	exonic	nosyn	norepeat	norepeat	norepeat	Zfp516	nonrepeat	3	NA
chr19	4763089	intronic	-	Rbm4b	t	C	chr19_4763089	noalu	intronic	nohyper	norepeat	noexonic	no	norepeat	norepeat	norepeat	Rbm4b	nonrepeat	3	NA
chr19	8808364	downstream	-	Ttc9c	t	C	chr19_8808364	noalu	intergenic	nohyper	norepeat	noexonic	no	norepeat	norepeat	norepeat	NA	NA	3	NA
chr19	12467945	UTR3	-	Dtx4	t	C	chr19_12467945	noalu	UTR3	nohyper	norepeat	noexonic	no	norepeat	norepeat	norepeat	Dtx4	nonrepeat	3	NA
chr19	24259451	downstream	-	Fxn	t	C	chr19_24259451	noalu	intergenic	nohyper	norepeat	noexonic	no	norepeat	norepeat	norepeat	NA	NA	2	NA
chr19	46656257	UTR3	-	Wbp1l	t	C	chr19_46656257	noalu	UTR3	nohyper	norepeat	noexonic	no	norepeat	norepeat	norepeat	Wbp1l	nonrepeat	3	NA
chr2	3780909	UTR3	-	Fam107b	T	C	chr2_3780909	noalu	UTR3	nohyper	norepeat	noexonic	no	norepeat	norepeat	norepeat	Fam107b	nonrepeat	3	NA
chr2	6544756	UTR3	-	Celf2	t	C	chr2_6544756	noalu	UTR3	nohyper	norepeat	noexonic	no	norepeat	norepeat	norepeat	Celf2	nonrepeat	3	NA
chr2	18214661	UTR3	-	Dnajc1	t	C	chr2_18214661	noalu	UTR3	nohyper	norepeat	noexonic	no	norepeat	norepeat	norepeat	Dnajc1	all	2	NA
chr2	18214733	UTR3	-	Dnajc1	t	C	chr2_18214733	noalu	UTR3	nohyper	norepeat	noexonic	no	norepeat	norepeat	norepeat	Dnajc1	all	3	NA
chr2	18215363	UTR3	-	Dnajc1	t	C	chr2_18215363	noalu	UTR3	hyper	repeat	noexonic	no	ID_B1	B4	SINE	Dnajc1	all	2	B4
chr2	23113358	UTR3	-	Acbd5	T	C	chr2_23113358	noalu	UTR3	nohyper	norepeat	noexonic	no	norepeat	norepeat	norepeat	Acbd5	nonrepeat	3	NA
chr2	69686959	UTR3	-	Fastkd1	t	C	chr2_69686959	noalu	UTR3	nohyper	repeat	noexonic	no	B2_Mm2	B2	SINE	Fastkd1	repeat	3	B2
chr2	105683067	intronic	-	Pax6	T	C	chr2_105683067	noalu	intronic	nohyper	norepeat	noexonic	no	norepeat	norepeat	norepeat	Pax6	nonrepeat	3	NA
chr2	109897724	UTR3	-	Lin7c	T	C	chr2_109897724	noalu	UTR3	nohyper	norepeat	noexonic	no	norepeat	norepeat	norepeat	Lin7c	all	3	NA
chr2	120733821	UTR3	-	Ttbk2	t	C	chr2_120733821	noalu	UTR3	hyper	norepeat	noexonic	no	norepeat	norepeat	norepeat	Ttbk2	all	2	NA
chr2	120733835	UTR3	-	Ttbk2	t	C	chr2_120733835	noalu	UTR3	hyper	norepeat	noexonic	no	norepeat	norepeat	norepeat	Ttbk2	all	3	NA
chr2	120736952	UTR3	-	Ttbk2	t	C	chr2_120736952	alu	UTR3	hyper	repeat	noexonic	no	B1_Mus2	Alu	SINE	Ttbk2	all	2	Alu
chr2	120736975	UTR3	-	Ttbk2	t	C	chr2_120736975	alu	UTR3	hyper	repeat	noexonic	no	B1_Mus2	Alu	SINE	Ttbk2	all	2	Alu
chr2	120737001	UTR3	-	Ttbk2	t	C	chr2_120737001	alu	UTR3	hyper	repeat	noexonic	no	B1_Mus2	Alu	SINE	Ttbk2	all	3	Alu
chr2	125673157	UTR5	-	Eid1	T	C	chr2_125673157	noalu	UTR5	nohyper	norepeat	noexonic	no	norepeat	norepeat	norepeat	Eid1	nonrepeat	3	NA
chr2	136013273	UTR3	-	Plcb4	t	C	chr2_136013273	noalu	UTR3	nohyper	norepeat	noexonic	no	norepeat	norepeat	norepeat	Plcb4	nonrepeat	3	NA
chr2	136781955	UTR3	-	Snap25	T	C	chr2_136781955	noalu	UTR3	nohyper	norepeat	noexonic	no	norepeat	norepeat	norepeat	Snap25	nonrepeat	3	NA
chr2	145913274	intronic	-	Naa20	t	C	chr2_145913274	noalu	intronic	nohyper	norepeat	noexonic	no	norepeat	norepeat	norepeat	Naa20	nonrepeat	2	NA
chr2	163467539	intergenic	-	Gdap1l1	t	C	chr2_163467539	noalu	intergenic	nohyper	norepeat	noexonic	no	norepeat	norepeat	norepeat	NA	NA	2	NA
chr3	7444696	UTR3	-	Pkia	T	C	chr3_7444696	noalu	UTR3	nohyper	norepeat	noexonic	no	norepeat	norepeat	norepeat	Pkia	nonrepeat	3	NA
chr3	19627998	intergenic	-	Dnajc5b	t	C	chr3_19627998	noalu	intergenic	nohyper	repeat	noexonic	no	tRNA-Arg-CGY_	tRNA	tRNA	NA	NA	3	tRNA
chr3	32582400	UTR3	-	Gnb4	t	C	chr3_32582400	noalu	UTR3	nohyper	repeat	noexonic	no	B3	B2	SINE	Gnb4	repeat	3	B2
chr3	51494983	UTR3	-	Rab33b	T	C	chr3_51494983	noalu	UTR3	nohyper	norepeat	noexonic	no	norepeat	norepeat	norepeat	Rab33b	nonrepeat	3	NA
chr3	80706908	exonic	-	Gria2	T	C	chr3_80706908	noalu	exonic	nohyper	norepeat	exonic	syn	norepeat	norepeat	norepeat	Gria2	nonrepeat	2	NA
chr3	95144428	intergenic	-	Tnfaip8l2	T	C	chr3_95144428	noalu	intergenic	nohyper	norepeat	noexonic	no	norepeat	norepeat	norepeat	NA	NA	1	NA
chr3	95183561	UTR3	-	Gabpb2	t	C	chr3_95183561	noalu	UTR3	nohyper	norepeat	noexonic	no	norepeat	norepeat	norepeat	Gabpb2	all	3	NA
chr3	95183578	UTR3	-	Gabpb2	t	C	chr3_95183578	noalu	UTR3	nohyper	norepeat	noexonic	no	norepeat	norepeat	norepeat	Gabpb2	all	3	NA
chr3	95183940	UTR3	-	Gabpb2	t	C	chr3_95183940	alu	UTR3	nohyper	repeat	noexonic	no	B1_Mus1	Alu	SINE	Gabpb2	all	3	Alu
chr3	95219411	ncRNA_intronic	-	Gm16740	t	C	chr3_95219411	noalu	intronic	nohyper	norepeat	noexonic	no	norepeat	norepeat	norepeat	Gm16740	nonrepeat	3	NA
chr3	96220287	exonic	-	H2ac21	T	C	chr3_96220287	noalu	exonic	hyper	norepeat	exonic	syn	norepeat	norepeat	norepeat	H2ac21	nonrepeat	3	NA
chr3	101460593	UTR3	-	Igsf3	t	C	chr3_101460593	noalu	UTR3	nohyper	norepeat	noexonic	no	norepeat	norepeat	norepeat	Igsf3	nonrepeat	3	NA
chr3	103029087	UTR5	-	Csde1	t	C	chr3_103029087	noalu	UTR5	nohyper	norepeat	noexonic	no	norepeat	norepeat	norepeat	Csde1	nonrepeat	3	NA
chr3	103029101	UTR5	-	Csde1	t	C	chr3_103029101	noalu	UTR5	nohyper	norepeat	noexonic	no	norepeat	norepeat	norepeat	Csde1	nonrepeat	3	NA
chr3	103965706	ncRNA_exonic	-	Phtf1os	T	C	chr3_103965706	noalu	exonic	nohyper	norepeat	noexonic	no	norepeat	norepeat	norepeat	Phtf1os	nonrepeat	3	NA
chr3	103966491	ncRNA_exonic	-	Phtf1os	T	C	chr3_103966491	noalu	exonic	nohyper	norepeat	noexonic	no	norepeat	norepeat	norepeat	Phtf1os	nonrepeat	3	NA
chr3	123369116	UTR3	-	Mettl14	T	C	chr3_123369116	noalu	UTR3	nohyper	norepeat	noexonic	no	norepeat	norepeat	norepeat	Mettl14	nonrepeat	3	NA
chr3	136937275	UTR3	-	Ppp3ca	T	C	chr3_136937275	noalu	UTR3	nohyper	norepeat	noexonic	no	norepeat	norepeat	norepeat	Ppp3ca	nonrepeat	3	NA
chr4	53566186	intronic	-	Slc44a1	t	C	chr4_53566186	noalu	intronic	nohyper	norepeat	noexonic	no	norepeat	norepeat	norepeat	Slc44a1	nonrepeat	3	NA
chr4	62452749	UTR3	-	Wdr31	t	C	chr4_62452749	alu	UTR3	hyper	repeat	noexonic	no	B1_Mus1	Alu	SINE	Wdr31	all	3	Alu
chr4	107200572	UTR3	-	Tmem59	T	C	chr4_107200572	noalu	UTR3	nohyper	norepeat	noexonic	no	norepeat	norepeat	norepeat	Tmem59	nonrepeat	3	NA
chr4	108230936	UTR3	-	Zyg11b	t	C	chr4_108230936	alu	UTR3	nohyper	repeat	noexonic	no	B1_Mus2	Alu	SINE	Zyg11b	all	3	Alu
chr4	108232180	UTR3	-	Zyg11b	t	C	chr4_108232180	noalu	UTR3	nohyper	norepeat	noexonic	no	norepeat	norepeat	norepeat	Zyg11b	all	3	NA
chr4	129309984	UTR3	-	Rbbp4	T	C	chr4_129309984	noalu	UTR3	nohyper	norepeat	noexonic	no	norepeat	norepeat	norepeat	Rbbp4	all	3	NA
chr4	133662209	UTR3	-	Pigv	t	C	chr4_133662209	noalu	UTR3	nohyper	norepeat	noexonic	no	norepeat	norepeat	norepeat	Pigv	nonrepeat	2	NA
chr4	133662211	UTR3	-	Pigv	t	C	chr4_133662211	noalu	UTR3	nohyper	norepeat	noexonic	no	norepeat	norepeat	norepeat	Pigv	nonrepeat	3	NA
chr4	136650217	UTR3	-	Ephb2	t	C	chr4_136650217	noalu	UTR3	nohyper	norepeat	noexonic	no	norepeat	norepeat	norepeat	Ephb2	all	1	NA
chr4	136651971	UTR3	-	Ephb2	t	C	chr4_136651971	noalu	UTR3	hyper	repeat	noexonic	no	ID_B1	B4	SINE	Ephb2	all	1	B4
chr4	148100373	UTR3	-	Draxin	t	C	chr4_148100373	noalu	UTR3	nohyper	norepeat	noexonic	no	norepeat	norepeat	norepeat	Draxin	nonrepeat	2	NA
chr4_GL456216_random	34245	exonic	-	Dhrsx	T	C	chr4_GL456216_random_34245	noalu	exonic	nohyper	norepeat	exonic	syn	norepeat	norepeat	norepeat	Dhrsx	nonrepeat	3	NA
chr4_GL456216_random	34280	exonic	-	Dhrsx	T	C	chr4_GL456216_random_34280	noalu	exonic	nohyper	norepeat	exonic	syn	norepeat	norepeat	norepeat	Dhrsx	nonrepeat	2	NA
chr4_GL456216_random	34485	intronic	-	Dhrsx	T	C	chr4_GL456216_random_34485	noalu	intronic	nohyper	norepeat	noexonic	no	norepeat	norepeat	norepeat	Dhrsx	nonrepeat	2	NA
chr4_GL456216_random	34723	exonic	-	Dhrsx	T	C	chr4_GL456216_random_34723	noalu	exonic	nohyper	norepeat	exonic	syn	norepeat	norepeat	norepeat	Dhrsx	nonrepeat	2	NA
chr4_GL456216_random	34752	exonic	-	Dhrsx	T	C	chr4_GL456216_random_34752	noalu	exonic	nohyper	norepeat	exonic	nosyn	norepeat	norepeat	norepeat	Dhrsx	nonrepeat	2	NA
chr4_GL456216_random	34784	exonic	-	Dhrsx	T	C	chr4_GL456216_random_34784	noalu	exonic	nohyper	norepeat	exonic	nosyn	norepeat	norepeat	norepeat	Dhrsx	nonrepeat	2	NA
chr5	3630498	intronic	-	Pex1	t	C	chr5_3630498	noalu	intronic	nohyper	norepeat	noexonic	no	norepeat	norepeat	norepeat	Pex1	all	1	NA
chr5	3632755	intronic	-	Pex1	t	C	chr5_3632755	alu	intronic	nohyper	repeat	noexonic	no	B1_Mm	Alu	SINE	Pex1	all	2	Alu
chr5	25689924	UTR3	-	Xrcc2	t	C	chr5_25689924	noalu	UTR3	nohyper	norepeat	noexonic	no	norepeat	norepeat	norepeat	Xrcc2	nonrepeat	3	NA
chr5	34175950	downstream	-	Mxd4	t	C	chr5_34175950	noalu	intergenic	nohyper	norepeat	noexonic	no	norepeat	norepeat	norepeat	NA	NA	3	NA
chr5	36954173	UTR3	-	Ppp2r2c	T	C	chr5_36954173	noalu	UTR3	nohyper	norepeat	noexonic	no	norepeat	norepeat	norepeat	Ppp2r2c	nonrepeat	3	NA
chr5	76999604	UTR3	-	Srp72	T	C	chr5_76999604	noalu	UTR3	nohyper	norepeat	noexonic	no	norepeat	norepeat	norepeat	Srp72	nonrepeat	3	NA
chr5	88782181	UTR3	-	Dck	t	C	chr5_88782181	alu	UTR3	nohyper	repeat	noexonic	no	B1_Mur2	Alu	SINE	Dck	repeat	3	Alu
chr5	93173662	UTR3	-	Septin11	t	C	chr5_93173662	noalu	UTR3	nohyper	norepeat	noexonic	no	norepeat	norepeat	norepeat	Septin11	nonrepeat	3	NA
chr5	135408855	UTR3	-	Hip1	t	C	chr5_135408855	noalu	UTR3	nohyper	norepeat	noexonic	no	norepeat	norepeat	norepeat	Hip1	nonrepeat	3	NA
chr5	142870076	intergenic	-	Tnrc18	t	C	chr5_142870076	alu	intergenic	hyper	repeat	noexonic	no	B1_Mur1	Alu	SINE	NA	NA	2	Alu
chr5	145145310	intronic	-	Bud31	t	C	chr5_145145310	noalu	intronic	nohyper	norepeat	noexonic	no	norepeat	norepeat	norepeat	Bud31	all	3	NA
chr6	4640974	exonic	-	Casd1	T	C	chr6_4640974	noalu	exonic	nohyper	norepeat	exonic	syn	norepeat	norepeat	norepeat	Casd1	nonrepeat	3	NA
chr6	8595306	UTR3	-	Glcci1	T	C	chr6_8595306	noalu	UTR3	nohyper	norepeat	noexonic	no	norepeat	norepeat	norepeat	Glcci1	nonrepeat	3	NA
chr6	30747500	UTR3	-	Mest	T	C	chr6_30747500	noalu	UTR3	nohyper	norepeat	noexonic	no	norepeat	norepeat	norepeat	Mest	nonrepeat	3	NA
chr6	38818679	exonic	-	Hipk2	T	C	chr6_38818679	noalu	exonic	nohyper	norepeat	exonic	syn	norepeat	norepeat	norepeat	Hipk2	nonrepeat	3	NA
chr6	91758791	UTR3	-	Slc6a6	t	C	chr6_91758791	noalu	UTR3	nohyper	norepeat	noexonic	no	norepeat	norepeat	norepeat	Slc6a6	nonrepeat	3	NA
chr6	92167524	exonic	-	Nr2c2	T	C	chr6_92167524	noalu	exonic	nohyper	norepeat	exonic	nosyn	norepeat	norepeat	norepeat	Nr2c2	nonrepeat	3	NA
chr6	113389032	UTR3	-	Arpc4	T	C	chr6_113389032	noalu	UTR3	nohyper	norepeat	noexonic	no	norepeat	norepeat	norepeat	Arpc4	nonrepeat	3	NA
chr6	115841075	UTR3	-	Mbd4	t	C	chr6_115841075	alu	UTR3	nohyper	repeat	noexonic	no	B1_Mus1	Alu	SINE	Mbd4	repeat	3	Alu
chr6	129541316	UTR3	-	Gabarapl1	T	C	chr6_129541316	noalu	UTR3	nohyper	norepeat	noexonic	no	norepeat	norepeat	norepeat	Gabarapl1	nonrepeat	3	NA
chr7	15866190	UTR3	-	Crx	t	C	chr7_15866190	noalu	UTR3	nohyper	repeat	noexonic	no	ID_B1	B4	SINE	Crx	repeat	3	B4
chr7	19604749	upstream	-	Clasrp	t	C	chr7_19604749	noalu	intergenic	nohyper	norepeat	noexonic	no	norepeat	norepeat	norepeat	NA	NA	3	NA
chr7	27883458	intergenic	-	Zfp607a	T	C	chr7_27883458	noalu	intergenic	nohyper	norepeat	noexonic	no	norepeat	norepeat	norepeat	NA	NA	1	NA
chr7	28821989	UTR3	-	Hnrnpl	t	C	chr7_28821989	noalu	UTR3	nohyper	norepeat	noexonic	no	norepeat	norepeat	norepeat	Hnrnpl	nonrepeat	3	NA
chr7	66172887	UTR3	-	Chsy1	t	C	chr7_66172887	noalu	UTR3	nohyper	norepeat	noexonic	no	norepeat	norepeat	norepeat	Chsy1	nonrepeat	3	NA
chr7	80291328	UTR3	-	Vps33b	t	C	chr7_80291328	noalu	UTR3	nohyper	norepeat	noexonic	no	norepeat	norepeat	norepeat	Vps33b	nonrepeat	3	NA
chr7	80992189	intergenic	-	Sec11a	t	C	chr7_80992189	noalu	intergenic	nohyper	norepeat	noexonic	no	norepeat	norepeat	norepeat	NA	NA	2	NA
chr7	122036993	UTR3	-	Ears2	t	C	chr7_122036993	noalu	UTR3	nohyper	norepeat	noexonic	no	norepeat	norepeat	norepeat	Ears2	nonrepeat	2	NA
chr7	122037007	UTR3	-	Ears2	t	C	chr7_122037007	noalu	UTR3	nohyper	norepeat	noexonic	no	norepeat	norepeat	norepeat	Ears2	nonrepeat	1	NA
chr7	126869551	UTR3	-	Taok2	t	C	chr7_126869551	noalu	UTR3	nohyper	norepeat	noexonic	no	norepeat	norepeat	norepeat	Taok2	nonrepeat	3	NA
chr7	140810212	UTR3	-	Zfp941	t	C	chr7_140810212	noalu	UTR3	nohyper	norepeat	noexonic	no	norepeat	norepeat	norepeat	Zfp941	all	2	NA
chr7	140811110	UTR3	-	Zfp941	t	C	chr7_140811110	alu	UTR3	nohyper	repeat	noexonic	no	B1_Mus1	Alu	SINE	Zfp941	all	2	Alu
chr7	142653273	UTR3	-	Igf2	T	C	chr7_142653273	noalu	UTR3	nohyper	norepeat	noexonic	no	norepeat	norepeat	norepeat	Igf2	nonrepeat	3	NA
chr7	142653728	UTR3	-	Igf2	T	C	chr7_142653728	noalu	UTR3	nohyper	norepeat	noexonic	no	norepeat	norepeat	norepeat	Igf2	nonrepeat	3	NA
chr8	24992122	exonic	-	Adam9	T	C	chr8_24992122	noalu	exonic	nohyper	norepeat	exonic	nosyn	norepeat	norepeat	norepeat	Adam9	nonrepeat	3	NA
chr8	25726160	UTR3	-	Ddhd2	T	C	chr8_25726160	noalu	UTR3	nohyper	norepeat	noexonic	no	norepeat	norepeat	norepeat	Ddhd2	nonrepeat	3	NA
chr8	25814413	UTR3	-	Star	t	C	chr8_25814413	noalu	UTR3	nohyper	norepeat	noexonic	no	norepeat	norepeat	norepeat	Star	nonrepeat	3	NA
chr8	25814414	UTR3	-	Star	t	C	chr8_25814414	noalu	UTR3	nohyper	norepeat	noexonic	no	norepeat	norepeat	norepeat	Star	nonrepeat	2	NA
chr8	33697678	UTR3	-	Gsr	t	C	chr8_33697678	alu	UTR3	nohyper	repeat	noexonic	no	PB1D10	Alu	SINE	Gsr	repeat	3	Alu
chr8	41411350	splicing	-	Frg1	T	C	chr8_41411350	noalu	intronic	nohyper	norepeat	noexonic	no	norepeat	norepeat	norepeat	Frg1	nonrepeat	1	NA
chr8	46207345	UTR3	-	Slc25a4	T	C	chr8_46207345	noalu	UTR3	nohyper	norepeat	noexonic	no	norepeat	norepeat	norepeat	Slc25a4	nonrepeat	3	NA
chr8	54955215	UTR5	-	Gpm6a	T	C	chr8_54955215	noalu	UTR5	nohyper	norepeat	noexonic	no	norepeat	norepeat	norepeat	Gpm6a	nonrepeat	3	NA
chr8	55059303	UTR3	-	Gpm6a	T	C	chr8_55059303	noalu	UTR3	nohyper	norepeat	noexonic	no	norepeat	norepeat	norepeat	Gpm6a	nonrepeat	3	NA
chr8	70014058	downstream	-	Mau2	t	C	chr8_70014058	noalu	intergenic	nohyper	norepeat	noexonic	no	norepeat	norepeat	norepeat	NA	NA	3	NA
chr8	70014066	downstream	-	Mau2	t	C	chr8_70014066	noalu	intergenic	nohyper	norepeat	noexonic	no	norepeat	norepeat	norepeat	NA	NA	3	NA
chr8	79339704	exonic	-	Smad1	T	C	chr8_79339704	noalu	exonic	nohyper	norepeat	exonic	nosyn	norepeat	norepeat	norepeat	Smad1	nonrepeat	3	NA
chr8	84836727	UTR3	-	Rad23a	t	C	chr8_84836727	alu	UTR3	nohyper	repeat	noexonic	no	PB1D7	Alu	SINE	Rad23a	repeat	3	Alu
chr8	84956731	UTR3	-	Rnaseh2a	t	C	chr8_84956731	alu	UTR3	nohyper	repeat	noexonic	no	B1_Mur1	Alu	SINE	Rnaseh2a	all	3	Alu
chr8	85030127	UTR3	-	Trir	T	C	chr8_85030127	noalu	UTR3	nohyper	norepeat	noexonic	no	norepeat	norepeat	norepeat	Trir	nonrepeat	3	NA
chr8	85538731	UTR3	-	Dnaja2	T	C	chr8_85538731	noalu	UTR3	nohyper	norepeat	noexonic	no	norepeat	norepeat	norepeat	Dnaja2	nonrepeat	3	NA
chr8	105681688	UTR3	-	Ctcf	T	C	chr8_105681688	noalu	UTR3	nohyper	norepeat	noexonic	no	norepeat	norepeat	norepeat	Ctcf	nonrepeat	3	NA
chr8	119956840	UTR3	-	Usp10	T	C	chr8_119956840	noalu	UTR3	nohyper	norepeat	noexonic	no	norepeat	norepeat	norepeat	Usp10	nonrepeat	3	NA
chr8	124891022	UTR3	-	Exoc8	t	C	chr8_124891022	noalu	UTR3	nohyper	repeat	noexonic	no	ID_B1	B4	SINE	Exoc8	all	3	B4
chr8	124893807	UTR3	-	Exoc8	t	C	chr8_124893807	noalu	UTR3	nohyper	norepeat	noexonic	no	norepeat	norepeat	norepeat	Exoc8	all	3	NA
chr8	124894129	UTR3	-	Exoc8	t	C	chr8_124894129	alu	UTR3	nohyper	repeat	noexonic	no	B1_Mm	Alu	SINE	Exoc8	all	3	Alu
chr8	124894184	UTR3	-	Exoc8	t	C	chr8_124894184	alu	UTR3	nohyper	repeat	noexonic	no	B1_Mm	Alu	SINE	Exoc8	all	2	Alu
chr8	126944091	intronic	-	Tomm20	t	C	chr8_126944091	alu	intronic	hyper	repeat	noexonic	no	B1_Mm	Alu	SINE	Tomm20	repeat	3	Alu
chr8	128732854	UTR3	-	Itgb1	T	C	chr8_128732854	noalu	UTR3	nohyper	norepeat	noexonic	no	norepeat	norepeat	norepeat	Itgb1	nonrepeat	3	NA
chr9	7794030	UTR3	-	Tmem123	T	C	chr9_7794030	noalu	UTR3	nohyper	norepeat	noexonic	no	norepeat	norepeat	norepeat	Tmem123	nonrepeat	3	NA
chr9	14510381	UTR3	-	Cwc15	T	C	chr9_14510381	noalu	UTR3	nohyper	norepeat	noexonic	no	norepeat	norepeat	norepeat	Cwc15	nonrepeat	3	NA
chr9	22016136	UTR3	-	Elavl3	t	C	chr9_22016136	noalu	UTR3	nohyper	repeat	noexonic	no	L1MEd	L1	LINE	Elavl3	all	3	L1
chr9	22018418	UTR3	-	Elavl3	t	C	chr9_22018418	noalu	UTR3	nohyper	norepeat	noexonic	no	norepeat	norepeat	norepeat	Elavl3	all	3	NA
chr9	37613645	UTR5	-	Spa17	t	C	chr9_37613645	noalu	UTR5	nohyper	norepeat	noexonic	no	norepeat	norepeat	norepeat	Spa17	nonrepeat	3	NA
chr9	44292706	intergenic	-	Abcg4	t	C	chr9_44292706	noalu	intergenic	nohyper	repeat	noexonic	no	B3	B2	SINE	NA	NA	3	B2
chr9	47853066	UTR3	-	Cadm1	T	C	chr9_47853066	noalu	UTR3	nohyper	norepeat	noexonic	no	norepeat	norepeat	norepeat	Cadm1	all	3	NA
chr9	48489513	UTR3	-	Rbm7	T	C	chr9_48489513	noalu	UTR3	nohyper	norepeat	noexonic	no	norepeat	norepeat	norepeat	Rbm7	nonrepeat	3	NA
chr9	64987584	UTR3	-	Hacd3	t	C	chr9_64987584	noalu	UTR3	nohyper	norepeat	noexonic	no	norepeat	norepeat	norepeat	Hacd3	nonrepeat	3	NA
chr9	72459574	UTR3	-	Tex9	t	C	chr9_72459574	alu	UTR3	nohyper	repeat	noexonic	no	B1_Mur4	Alu	SINE	Tex9	all	3	Alu
chr9	72459581	UTR3	-	Tex9	t	C	chr9_72459581	alu	UTR3	nohyper	repeat	noexonic	no	B1_Mur4	Alu	SINE	Tex9	all	3	Alu
chr9	98588328	UTR3	-	Copb2	T	C	chr9_98588328	noalu	UTR3	nohyper	norepeat	noexonic	no	norepeat	norepeat	norepeat	Copb2	nonrepeat	3	NA
chr9	108559682	UTR3	-	Qrich1	T	C	chr9_108559682	noalu	UTR3	nohyper	norepeat	noexonic	no	norepeat	norepeat	norepeat	Qrich1	nonrepeat	3	NA
chr9	109070314	ncRNA_intronic	-	Atrip	t	C	chr9_109070314	noalu	intronic	nohyper	norepeat	noexonic	no	norepeat	norepeat	norepeat	Atrip	nonrepeat	3	NA
chr9	113975494	UTR3	-	Ubp1	T	C	chr9_113975494	noalu	UTR3	nohyper	norepeat	noexonic	no	norepeat	norepeat	norepeat	Ubp1	nonrepeat	3	NA
chr9	123066251	UTR3	-	Zdhhc3	t	C	chr9_123066251	noalu	UTR3	nohyper	norepeat	noexonic	no	norepeat	norepeat	norepeat	Zdhhc3	nonrepeat	3	NA
chr9	124269378	intergenic	-	Ccr5	t	C	chr9_124269378	noalu	intergenic	nohyper	repeat	noexonic	no	MMSAT4	Satellite	Satellite	NA	NA	2	Satellite
chr9	124269443	intergenic	-	Ccr5	t	C	chr9_124269443	noalu	intergenic	nohyper	repeat	noexonic	no	MMSAT4	Satellite	Satellite	NA	NA	3	Satellite
chr9	124269668	intergenic	-	Ccr5	t	C	chr9_124269668	noalu	intergenic	nohyper	repeat	noexonic	no	MurSatRep1	Unknown	Unknown	NA	NA	2	Unknown
chr9	124269670	intergenic	-	Ccr5	t	C	chr9_124269670	noalu	intergenic	nohyper	repeat	noexonic	no	MurSatRep1	Unknown	Unknown	NA	NA	2	Unknown
chr9	124269724	intergenic	-	Ccr5	t	C	chr9_124269724	noalu	intergenic	nohyper	repeat	noexonic	no	MurSatRep1	Unknown	Unknown	NA	NA	3	Unknown
chr9	124330603	intergenic	-	2010315B03Rik	T	C	chr9_124330603	noalu	intergenic	nohyper	norepeat	noexonic	no	norepeat	norepeat	norepeat	NA	NA	2	NA
chr9	124330620	intergenic	-	2010315B03Rik	T	C	chr9_124330620	noalu	intergenic	nohyper	norepeat	noexonic	no	norepeat	norepeat	norepeat	NA	NA	2	NA
chrM	2325	intergenic	-	NONE	T	C	chrM_2325	noalu	intergenic	nohyper	norepeat	noexonic	no	norepeat	norepeat	norepeat	NA	NA	3	NA
chrX	56587643	UTR3	-	Mmgt1	t	C	chrX_56587643	noalu	UTR3	nohyper	norepeat	noexonic	no	norepeat	norepeat	norepeat	Mmgt1	nonrepeat	3	NA
chrX	56587644	UTR3	-	Mmgt1	t	C	chrX_56587644	noalu	UTR3	nohyper	norepeat	noexonic	no	norepeat	norepeat	norepeat	Mmgt1	nonrepeat	3	NA
chrX	71418705	UTR3	-	Mtmr1	T	C	chrX_71418705	noalu	UTR3	nohyper	norepeat	noexonic	no	norepeat	norepeat	norepeat	Mtmr1	nonrepeat	3	NA
chrX	75534742	UTR3	-	Vbp1	T	C	chrX_75534742	noalu	UTR3	nohyper	norepeat	noexonic	no	norepeat	norepeat	norepeat	Vbp1	nonrepeat	3	NA
chrX	101210700	intronic	-	Snx12	t	C	chrX_101210700	noalu	intronic	nohyper	norepeat	noexonic	no	norepeat	norepeat	norepeat	Snx12	nonrepeat	3	NA
chrX	101682681	UTR3	-	Ogt	T	C	chrX_101682681	noalu	UTR3	nohyper	norepeat	noexonic	no	norepeat	norepeat	norepeat	Ogt	nonrepeat	3	NA
chrX	107787140	UTR3	-	2610002M06Rik	t	C	chrX_107787140	noalu	UTR3	nohyper	norepeat	noexonic	no	norepeat	norepeat	norepeat	2610002M06Rik	all	3	NA
chrX	134588643	UTR3	-	Gla	t	C	chrX_134588643	alu	UTR3	hyper	repeat	noexonic	no	B1_Mus1	Alu	SINE	Gla	all	3	Alu
chrX	150984618	UTR3	-	Gnl3l	t	C	chrX_150984618	noalu	UTR3	nohyper	norepeat	noexonic	no	norepeat	norepeat	norepeat	Gnl3l	all	3	NA
chrX	150985448	UTR3	-	Gnl3l	t	C	chrX_150985448	alu	UTR3	hyper	repeat	noexonic	no	B1_Mur3	Alu	SINE	Gnl3l	all	3	Alu
chrX	150985454	UTR3	-	Gnl3l	t	C	chrX_150985454	alu	UTR3	hyper	repeat	noexonic	no	B1_Mur3	Alu	SINE	Gnl3l	all	3	Alu
chrX	150985522	UTR3	-	Gnl3l	t	C	chrX_150985522	alu	UTR3	hyper	repeat	noexonic	no	B1_Mur3	Alu	SINE	Gnl3l	all	3	Alu
chrX	150985529	UTR3	-	Gnl3l	t	C	chrX_150985529	alu	UTR3	hyper	repeat	noexonic	no	B1_Mur3	Alu	SINE	Gnl3l	all	3	Alu
chr1	13140105	UTR3	-	Ncoa2	t	C	chr1_13140105	noalu	UTR3	nohyper	norepeat	noexonic	no	norepeat	norepeat	norepeat	Ncoa2	nonrepeat	3	NA
chr1	16567013	intronic	-	Ube2w	t	C	chr1_16567013	noalu	intronic	nohyper	norepeat	noexonic	no	norepeat	norepeat	norepeat	Ube2w	nonrepeat	3	NA
chr1	17161709	UTR3	-	Gdap1	t	C	chr1_17161709	noalu	UTR3	nohyper	norepeat	noexonic	no	norepeat	norepeat	norepeat	Gdap1	nonrepeat	3	NA
chr1	33796652	intronic	-	Zfp451	t	C	chr1_33796652	noalu	intronic	nohyper	repeat	noexonic	no	ID_B1	B4	SINE	Zfp451	repeat	3	B4
chr1	58527232	UTR3	-	Fam126b	T	C	chr1_58527232	noalu	UTR3	nohyper	norepeat	noexonic	no	norepeat	norepeat	norepeat	Fam126b	nonrepeat	3	NA
chr1	77369066	UTR3	-	Epha4	t	C	chr1_77369066	noalu	UTR3	nohyper	norepeat	noexonic	no	norepeat	norepeat	norepeat	Epha4	nonrepeat	3	NA
chr1	86350105	UTR3	-	Ncl	t	C	chr1_86350105	alu	UTR3	nohyper	repeat	noexonic	no	B1_Mus1	Alu	SINE	Ncl	all	3	Alu
chr1	86350115	UTR3	-	Ncl	t	C	chr1_86350115	alu	UTR3	nohyper	repeat	noexonic	no	B1_Mus1	Alu	SINE	Ncl	all	3	Alu
chr1	136034807	UTR3	-	Tmem9	T	C	chr1_136034807	noalu	UTR3	nohyper	norepeat	noexonic	no	norepeat	norepeat	norepeat	Tmem9	nonrepeat	3	NA
chr1	143755670	UTR3	-	Ro60	t	C	chr1_143755670	alu	UTR3	hyper	repeat	noexonic	no	B1_Mm	Alu	SINE	Ro60	all	3	Alu
chr1	143755756	UTR3	-	Ro60	t	C	chr1_143755756	alu	UTR3	nohyper	repeat	noexonic	no	B1_Mur1	Alu	SINE	Ro60	all	3	Alu
chr1	143755761	UTR3	-	Ro60	t	C	chr1_143755761	alu	UTR3	nohyper	repeat	noexonic	no	B1_Mur1	Alu	SINE	Ro60	all	3	Alu
chr1	161012364	intergenic	-	Serpinc1	t	C	chr1_161012364	noalu	intergenic	nohyper	repeat	noexonic	no	B3	B2	SINE	NA	NA	3	B2
chr1	168155012	UTR3	-	Pbx1	t	C	chr1_168155012	noalu	UTR3	nohyper	norepeat	noexonic	no	norepeat	norepeat	norepeat	Pbx1	nonrepeat	3	NA
chr1	186625152	UTR3	-	Tgfb2	T	C	chr1_186625152	noalu	UTR3	nohyper	norepeat	noexonic	no	norepeat	norepeat	norepeat	Tgfb2	nonrepeat	3	NA
chr10	33992456	ncRNA_exonic	-	A830082N09Rik	t	C	chr10_33992456	noalu	exonic	nohyper	norepeat	noexonic	no	norepeat	norepeat	norepeat	A830082N09Rik	nonrepeat	3	NA
chr10	33992478	ncRNA_exonic	-	A830082N09Rik	t	C	chr10_33992478	noalu	exonic	nohyper	norepeat	noexonic	no	norepeat	norepeat	norepeat	A830082N09Rik	nonrepeat	3	NA
chr10	33995640	upstream;downstream	-	A830082N09Rik	t	C	chr10_33995640	alu	intergenic	nohyper	repeat	noexonic	no	B1_Mur3	Alu	SINE	NA	NA	3	Alu
chr10	67546542	UTR3	-	Ado	t	C	chr10_67546542	noalu	UTR3	nohyper	norepeat	noexonic	no	norepeat	norepeat	norepeat	Ado	nonrepeat	3	NA
chr10	77322607	intronic	-	Adarb1	T	C	chr10_77322607	noalu	intronic	hyper	norepeat	noexonic	no	norepeat	norepeat	norepeat	Adarb1	nonrepeat	1	NA
chr10	77322608	intronic	-	Adarb1	T	C	chr10_77322608	noalu	intronic	hyper	norepeat	noexonic	no	norepeat	norepeat	norepeat	Adarb1	nonrepeat	2	NA
chr10	77322621	intronic	-	Adarb1	T	C	chr10_77322621	noalu	intronic	hyper	norepeat	noexonic	no	norepeat	norepeat	norepeat	Adarb1	nonrepeat	2	NA
chr10	77324060	intronic	-	Adarb1	T	C	chr10_77324060	noalu	intronic	hyper	norepeat	noexonic	no	norepeat	norepeat	norepeat	Adarb1	nonrepeat	1	NA
chr10	77324084	intronic	-	Adarb1	T	C	chr10_77324084	noalu	intronic	hyper	norepeat	noexonic	no	norepeat	norepeat	norepeat	Adarb1	nonrepeat	1	NA
chr10	77324089	intronic	-	Adarb1	T	C	chr10_77324089	noalu	intronic	hyper	norepeat	noexonic	no	norepeat	norepeat	norepeat	Adarb1	nonrepeat	2	NA
chr10	77324095	intronic	-	Adarb1	T	C	chr10_77324095	noalu	intronic	hyper	norepeat	noexonic	no	norepeat	norepeat	norepeat	Adarb1	nonrepeat	3	NA
chr10	78438429	UTR3	-	Pdxk	T	C	chr10_78438429	noalu	UTR3	nohyper	norepeat	noexonic	no	norepeat	norepeat	norepeat	Pdxk	nonrepeat	3	NA
chr10	85016332	UTR3	-	Ric8b	T	C	chr10_85016332	noalu	UTR3	nohyper	norepeat	noexonic	no	norepeat	norepeat	norepeat	Ric8b	nonrepeat	3	NA
chr10	99025306	UTR3	-	Atp2b1	T	C	chr10_99025306	noalu	UTR3	nohyper	norepeat	noexonic	no	norepeat	norepeat	norepeat	Atp2b1	nonrepeat	3	NA
chr10	106931442	UTR3	-	Ppfia2	T	C	chr10_106931442	noalu	UTR3	nohyper	norepeat	noexonic	no	norepeat	norepeat	norepeat	Ppfia2	nonrepeat	3	NA
chr10	117689551	UTR3	-	Mdm2	t	C	chr10_117689551	noalu	UTR3	nohyper	repeat	noexonic	no	RSINE1	B4	SINE	Mdm2	all	3	B4
chr11	4141432	UTR3	-	Ccdc157	t	C	chr11_4141432	noalu	UTR3	nohyper	norepeat	noexonic	no	norepeat	norepeat	norepeat	Ccdc157	all	3	NA
chr11	4142042	UTR3	-	Ccdc157	t	C	chr11_4142042	alu	UTR3	hyper	repeat	noexonic	no	B1_Mur3	Alu	SINE	Ccdc157	all	3	Alu
chr11	4142046	UTR3	-	Ccdc157	t	C	chr11_4142046	alu	UTR3	hyper	repeat	noexonic	no	B1_Mur3	Alu	SINE	Ccdc157	all	3	Alu
chr11	4142067	UTR3	-	Ccdc157	t	C	chr11_4142067	alu	UTR3	hyper	repeat	noexonic	no	B1_Mur3	Alu	SINE	Ccdc157	all	3	Alu
chr11	5966143	UTR3	-	Ykt6	T	C	chr11_5966143	noalu	UTR3	nohyper	norepeat	noexonic	no	norepeat	norepeat	norepeat	Ykt6	nonrepeat	3	NA
chr11	6473000	UTR3	-	Purb	T	C	chr11_6473000	noalu	UTR3	nohyper	norepeat	noexonic	no	norepeat	norepeat	norepeat	Purb	nonrepeat	3	NA
chr11	17266840	UTR3	-	C1d	T	C	chr11_17266840	noalu	UTR3	nohyper	norepeat	noexonic	no	norepeat	norepeat	norepeat	C1d	nonrepeat	3	NA
chr11	23487474	intronic	-	Usp34	t	C	chr11_23487474	noalu	intronic	nohyper	norepeat	noexonic	no	norepeat	norepeat	norepeat	Usp34	nonrepeat	3	NA
chr11	30927276	intergenic	-	Gpr75	t	C	chr11_30927276	noalu	intergenic	nohyper	norepeat	noexonic	no	norepeat	norepeat	norepeat	NA	NA	3	NA
chr11	59199548	ncRNA_exonic	-	2610507I01Rik	t	C	chr11_59199548	noalu	exonic	nohyper	norepeat	noexonic	no	norepeat	norepeat	norepeat	2610507I01Rik	nonrepeat	3	NA
chr11	68985976	UTR3	-	Pfas	t	C	chr11_68985976	alu	UTR3	nohyper	repeat	noexonic	no	B1_Mur1	Alu	SINE	Pfas	repeat	3	Alu
chr11	70643757	UTR3	-	Gp1ba	t	C	chr11_70643757	alu	UTR3	hyper	repeat	noexonic	no	B1_Mus2	Alu	SINE	Gp1ba	repeat	2	Alu
chr11	70643763	UTR3	-	Gp1ba	t	C	chr11_70643763	alu	UTR3	hyper	repeat	noexonic	no	B1_Mus2	Alu	SINE	Gp1ba	repeat	2	Alu
chr11	70643771	UTR3	-	Gp1ba	t	C	chr11_70643771	alu	UTR3	hyper	repeat	noexonic	no	B1_Mus2	Alu	SINE	Gp1ba	repeat	2	Alu
chr11	72686389	UTR3	-	Ube2g1	T	C	chr11_72686389	noalu	UTR3	nohyper	norepeat	noexonic	no	norepeat	norepeat	norepeat	Ube2g1	nonrepeat	3	NA
chr11	75176340	UTR3	-	Ovca2	T	C	chr11_75176340	noalu	UTR3	hyper	norepeat	noexonic	no	norepeat	norepeat	norepeat	Ovca2	nonrepeat	3	NA
chr11	75176384	UTR3	-	Ovca2	T	C	chr11_75176384	noalu	UTR3	hyper	norepeat	noexonic	no	norepeat	norepeat	norepeat	Ovca2	nonrepeat	3	NA
chr11	75300582	UTR3	-	Rpa1	T	C	chr11_75300582	noalu	UTR3	hyper	norepeat	noexonic	no	norepeat	norepeat	norepeat	Rpa1	nonrepeat	3	NA
chr11	75300630	UTR3	-	Rpa1	T	C	chr11_75300630	noalu	UTR3	hyper	norepeat	noexonic	no	norepeat	norepeat	norepeat	Rpa1	nonrepeat	3	NA
chr11	75300631	UTR3	-	Rpa1	T	C	chr11_75300631	noalu	UTR3	hyper	norepeat	noexonic	no	norepeat	norepeat	norepeat	Rpa1	nonrepeat	3	NA
chr11	75300999	UTR3	-	Rpa1	T	C	chr11_75300999	noalu	UTR3	hyper	norepeat	noexonic	no	norepeat	norepeat	norepeat	Rpa1	nonrepeat	3	NA
chr11	75301007	UTR3	-	Rpa1	T	C	chr11_75301007	noalu	UTR3	hyper	norepeat	noexonic	no	norepeat	norepeat	norepeat	Rpa1	nonrepeat	3	NA
chr11	75301015	UTR3	-	Rpa1	T	C	chr11_75301015	noalu	UTR3	hyper	norepeat	noexonic	no	norepeat	norepeat	norepeat	Rpa1	nonrepeat	1	NA
chr11	75301024	UTR3	-	Rpa1	T	C	chr11_75301024	noalu	UTR3	hyper	norepeat	noexonic	no	norepeat	norepeat	norepeat	Rpa1	nonrepeat	3	NA
chr11	80362941	UTR3	-	5730455P16Rik	t	C	chr11_80362941	noalu	UTR3	nohyper	repeat	noexonic	no	B3	B2	SINE	5730455P16Rik	repeat	3	B2
chr11	82874290	UTR3	-	Rad51d	t	C	chr11_82874290	noalu	UTR3	nohyper	repeat	noexonic	no	ORR1C1	ERVL-MaLR	LTR	Rad51d	all	2	ERVL-MaLR
chr11	82875949	UTR3	-	Rad51d	t	C	chr11_82875949	noalu	UTR3	nohyper	norepeat	noexonic	no	norepeat	norepeat	norepeat	Rad51d	all	3	NA
chr11	86208829	ncRNA_exonic	-	Brip1os	t	C	chr11_86208829	noalu	exonic	nohyper	norepeat	noexonic	no	norepeat	norepeat	norepeat	Brip1os	nonrepeat	3	NA
chr11	88341967	UTR3	-	Msi2	T	C	chr11_88341967	noalu	UTR3	nohyper	norepeat	noexonic	no	norepeat	norepeat	norepeat	Msi2	all	3	NA
chr11	94660388	downstream	-	Mrpl27	T	C	chr11_94660388	noalu	intergenic	nohyper	norepeat	noexonic	no	norepeat	norepeat	norepeat	NA	NA	3	NA
chr11	96071642	intergenic	-	Ube2z	t	C	chr11_96071642	noalu	intergenic	nohyper	norepeat	noexonic	no	norepeat	norepeat	norepeat	NA	NA	2	NA
chr11	96071662	intergenic	-	Ube2z	t	C	chr11_96071662	noalu	intergenic	nohyper	norepeat	noexonic	no	norepeat	norepeat	norepeat	NA	NA	3	NA
chr11	97243025	intronic	-	Npepps	t	C	chr11_97243025	noalu	intronic	nohyper	norepeat	noexonic	no	norepeat	norepeat	norepeat	Npepps	nonrepeat	3	NA
chr11	100597966	UTR3	-	Dnajc7	t	C	chr11_100597966	noalu	UTR3	nohyper	repeat	noexonic	no	ID_B1	B4	SINE	Dnajc7	repeat	3	B4
chr11	101198281	intronic	-	Ezh1	t	C	chr11_101198281	noalu	intronic	nohyper	repeat	noexonic	no	B3A	B2	SINE	Ezh1	all	3	B2
chr11	101198731	intronic	-	Ezh1	t	C	chr11_101198731	alu	intronic	nohyper	repeat	noexonic	no	B1_Mur4	Alu	SINE	Ezh1	all	2	Alu
chr11	101198903	intronic	-	Ezh1	t	C	chr11_101198903	noalu	intronic	hyper	norepeat	noexonic	no	norepeat	norepeat	norepeat	Ezh1	all	2	NA
chr11	101198908	intronic	-	Ezh1	t	C	chr11_101198908	noalu	intronic	hyper	norepeat	noexonic	no	norepeat	norepeat	norepeat	Ezh1	all	2	NA
chr11	101198927	intronic	-	Ezh1	t	C	chr11_101198927	noalu	intronic	hyper	norepeat	noexonic	no	norepeat	norepeat	norepeat	Ezh1	all	3	NA
chr11	101198976	intronic	-	Ezh1	t	C	chr11_101198976	noalu	intronic	hyper	norepeat	noexonic	no	norepeat	norepeat	norepeat	Ezh1	all	2	NA
chr11	105179146	ncRNA_exonic	-	1700052K11Rik	T	C	chr11_105179146	noalu	exonic	nohyper	norepeat	noexonic	no	norepeat	norepeat	norepeat	1700052K11Rik	nonrepeat	3	NA
chr11	107733798	UTR3	-	Cacng4	t	C	chr11_107733798	noalu	UTR3	nohyper	norepeat	noexonic	no	norepeat	norepeat	norepeat	Cacng4	nonrepeat	3	NA
chr11	109234358	UTR3	-	Rgs9	t	C	chr11_109234358	noalu	UTR3	nohyper	repeat	noexonic	no	ID_B1	B4	SINE	Rgs9	repeat	3	B4
chr12	4227655	intronic	-	Cenpo	T	C	chr12_4227655	noalu	intronic	nohyper	norepeat	noexonic	no	norepeat	norepeat	norepeat	Cenpo	nonrepeat	1	NA
chr12	8268485	exonic	-	Ldah	T	C	chr12_8268485	noalu	exonic	nohyper	norepeat	exonic	nosyn	norepeat	norepeat	norepeat	Ldah	nonrepeat	3	NA
chr12	44602144	downstream	-	Nrcam	t	C	chr12_44602144	noalu	intergenic	nohyper	norepeat	noexonic	no	norepeat	norepeat	norepeat	NA	NA	3	NA
chr12	46700334	exonic	-	Nova1	T	C	chr12_46700334	noalu	exonic	nohyper	norepeat	exonic	nosyn	norepeat	norepeat	norepeat	Nova1	nonrepeat	3	NA
chr12	54671713	UTR3	-	Eapp	t	C	chr12_54671713	noalu	UTR3	nohyper	repeat	noexonic	no	B2_Mm2	B2	SINE	Eapp	repeat	3	B2
chr12	54672357	UTR3	-	Eapp	t	C	chr12_54672357	noalu	UTR3	hyper	repeat	noexonic	no	B2_Mm2	B2	SINE	Eapp	repeat	3	B2
chr12	55067914	intronic	-	2700097O09Rik	T	C	chr12_55067914	noalu	intronic	nohyper	norepeat	noexonic	no	norepeat	norepeat	norepeat	2700097O09Rik	nonrepeat	1	NA
chr12	55869176	UTR3	-	Brms1l	T	C	chr12_55869176	noalu	UTR3	nohyper	norepeat	noexonic	no	norepeat	norepeat	norepeat	Brms1l	nonrepeat	3	NA
chr12	85235112	UTR3	-	Mlh3	t	C	chr12_85235112	alu	UTR3	nohyper	repeat	noexonic	no	B1_Mus1	Alu	SINE	Mlh3	repeat	3	Alu
chr12	101919872	UTR3	-	Atxn3	t	C	chr12_101919872	noalu	UTR3	nohyper	repeat	noexonic	no	ID4	ID	SINE	Atxn3	all	3	ID
chr12	102741621	UTR3	-	Gm20604	t	C	chr12_102741621	noalu	UTR3	hyper	norepeat	noexonic	no	norepeat	norepeat	norepeat	Gm20604	nonrepeat	2	NA
chr12	102741642	UTR3	-	Gm20604	t	C	chr12_102741642	noalu	UTR3	hyper	norepeat	noexonic	no	norepeat	norepeat	norepeat	Gm20604	nonrepeat	3	NA
chr12	112957235	intergenic	-	Nudt14	T	C	chr12_112957235	noalu	intergenic	nohyper	norepeat	noexonic	no	norepeat	norepeat	norepeat	NA	NA	3	NA
chr12	112957251	intergenic	-	Nudt14	T	C	chr12_112957251	noalu	intergenic	nohyper	norepeat	noexonic	no	norepeat	norepeat	norepeat	NA	NA	3	NA
chr12	112957260	intergenic	-	Nudt14	T	C	chr12_112957260	noalu	intergenic	nohyper	norepeat	noexonic	no	norepeat	norepeat	norepeat	NA	NA	3	NA
chr13	14051043	UTR3	-	Ggps1	t	C	chr13_14051043	alu	UTR3	nohyper	repeat	noexonic	no	B1_Mur2	Alu	SINE	Ggps1	repeat	3	Alu
chr13	14052089	UTR3	-	Ggps1	t	C	chr13_14052089	noalu	UTR3	nohyper	repeat	noexonic	no	B3	B2	SINE	Ggps1	repeat	3	B2
chr13	17804344	exonic	-	Cdk13	T	C	chr13_17804344	noalu	exonic	nohyper	norepeat	exonic	nosyn	norepeat	norepeat	norepeat	Cdk13	nonrepeat	1	NA
chr13	55726076	UTR3	-	Txndc15	T	C	chr13_55726076	noalu	UTR3	nohyper	norepeat	noexonic	no	norepeat	norepeat	norepeat	Txndc15	nonrepeat	3	NA
chr13	67820081	ncRNA_exonic	-	4930525G20Rik	t	C	chr13_67820081	noalu	exonic	nohyper	norepeat	noexonic	no	norepeat	norepeat	norepeat	4930525G20Rik	all	3	NA
chr13	73515723	UTR3	-	Lpcat1	T	C	chr13_73515723	noalu	UTR3	nohyper	norepeat	noexonic	no	norepeat	norepeat	norepeat	Lpcat1	nonrepeat	3	NA
chr13	80893941	UTR3	-	Arrdc3	t	C	chr13_80893941	noalu	UTR3	nohyper	norepeat	noexonic	no	norepeat	norepeat	norepeat	Arrdc3	nonrepeat	3	NA
chr13	100702824	UTR3	-	Cdk7	t	C	chr13_100702824	alu	UTR3	hyper	repeat	noexonic	no	B1_Mur1	Alu	SINE	Cdk7	all	3	Alu
chr13	100702853	UTR3	-	Cdk7	t	C	chr13_100702853	alu	UTR3	hyper	repeat	noexonic	no	B1_Mur1	Alu	SINE	Cdk7	all	3	Alu
chr13	100702854	UTR3	-	Cdk7	t	C	chr13_100702854	alu	UTR3	hyper	repeat	noexonic	no	B1_Mur1	Alu	SINE	Cdk7	all	3	Alu
chr13	118379389	downstream	-	Mrps30	t	C	chr13_118379389	noalu	intergenic	nohyper	norepeat	noexonic	no	norepeat	norepeat	norepeat	NA	NA	3	NA
chr13	119457491	UTR3	-	Paip1	T	C	chr13_119457491	noalu	UTR3	nohyper	norepeat	noexonic	no	norepeat	norepeat	norepeat	Paip1	nonrepeat	3	NA
chr14	12411582	exonic	-	Cadps	T	C	chr14_12411582	noalu	exonic	nohyper	norepeat	exonic	nosyn	norepeat	norepeat	norepeat	Cadps	nonrepeat	3	NA
chr14	12822474	exonic	-	Cadps	T	C	chr14_12822474	noalu	exonic	nohyper	norepeat	exonic	nosyn	norepeat	norepeat	norepeat	Cadps	nonrepeat	3	NA
chr14	30066113	exonic	-	Cacna1d	T	C	chr14_30066113	noalu	exonic	nohyper	norepeat	exonic	nosyn	norepeat	norepeat	norepeat	Cacna1d	nonrepeat	2	NA
chr14	30066121	exonic	-	Cacna1d	T	C	chr14_30066121	noalu	exonic	nohyper	norepeat	exonic	nosyn	norepeat	norepeat	norepeat	Cacna1d	nonrepeat	2	NA
chr14	31700629	UTR3	-	Ankrd28	T	C	chr14_31700629	noalu	UTR3	nohyper	norepeat	noexonic	no	norepeat	norepeat	norepeat	Ankrd28	nonrepeat	3	NA
chr14	31700648	UTR3	-	Ankrd28	T	C	chr14_31700648	noalu	UTR3	nohyper	norepeat	noexonic	no	norepeat	norepeat	norepeat	Ankrd28	nonrepeat	3	NA
chr14	31700662	UTR3	-	Ankrd28	T	C	chr14_31700662	noalu	UTR3	nohyper	norepeat	noexonic	no	norepeat	norepeat	norepeat	Ankrd28	nonrepeat	2	NA
chr14	31700663	UTR3	-	Ankrd28	T	C	chr14_31700663	noalu	UTR3	nohyper	norepeat	noexonic	no	norepeat	norepeat	norepeat	Ankrd28	nonrepeat	3	NA
chr14	31701475	UTR3	-	Ankrd28	T	C	chr14_31701475	noalu	UTR3	nohyper	norepeat	noexonic	no	norepeat	norepeat	norepeat	Ankrd28	nonrepeat	3	NA
chr14	32081694	UTR3	-	Dph3	t	C	chr14_32081694	noalu	UTR3	nohyper	repeat	noexonic	no	B3	B2	SINE	Dph3	repeat	3	B2
chr14	34746826	UTR3	-	Wapl	t	C	chr14_34746826	noalu	UTR3	nohyper	norepeat	noexonic	no	norepeat	norepeat	norepeat	Wapl	nonrepeat	3	NA
chr14	34746827	UTR3	-	Wapl	t	C	chr14_34746827	noalu	UTR3	nohyper	norepeat	noexonic	no	norepeat	norepeat	norepeat	Wapl	nonrepeat	3	NA
chr14	37073363	UTR3	-	Lrit2	t	C	chr14_37073363	noalu	UTR3	nohyper	norepeat	noexonic	no	norepeat	norepeat	norepeat	Lrit2	all	3	NA
chr14	45134751	UTR3	-	Txndc16	t	C	chr14_45134751	noalu	UTR3	nohyper	norepeat	noexonic	no	norepeat	norepeat	norepeat	Txndc16	nonrepeat	3	NA
chr14	65197191	UTR3	-	Fzd3	t	C	chr14_65197191	noalu	UTR3	nohyper	norepeat	noexonic	no	norepeat	norepeat	norepeat	Fzd3	nonrepeat	2	NA
chr14	76087750	UTR3	-	Gpalpp1	t	C	chr14_76087750	noalu	UTR3	nohyper	repeat	noexonic	no	B3A	B2	SINE	Gpalpp1	all	3	B2
chr14	76090165	UTR3	-	Gpalpp1	t	C	chr14_76090165	noalu	UTR3	nohyper	norepeat	noexonic	no	norepeat	norepeat	norepeat	Gpalpp1	all	3	NA
chr14	76504675	UTR5	-	Tsc22d1	T	C	chr14_76504675	noalu	UTR5	nohyper	norepeat	noexonic	no	norepeat	norepeat	norepeat	Tsc22d1	nonrepeat	3	NA
chr14	93866110	intronic	-	Pcdh9	t	C	chr14_93866110	noalu	intronic	nohyper	repeat	noexonic	no	L1_Mus3	L1	LINE	Pcdh9	all	3	L1
chr14	93876838	intronic	-	Pcdh9	t	C	chr14_93876838	noalu	intronic	nohyper	norepeat	noexonic	no	norepeat	norepeat	norepeat	Pcdh9	all	3	NA
chr14	124677268	upstream	-	Fgf14	t	C	chr14_124677268	noalu	intergenic	nohyper	norepeat	noexonic	no	norepeat	norepeat	norepeat	NA	NA	3	NA
chr14	124677270	upstream	-	Fgf14	t	C	chr14_124677270	noalu	intergenic	nohyper	norepeat	noexonic	no	norepeat	norepeat	norepeat	NA	NA	3	NA
chr15	4154587	UTR3	-	Oxct1	T	C	chr15_4154587	noalu	UTR3	nohyper	norepeat	noexonic	no	norepeat	norepeat	norepeat	Oxct1	nonrepeat	3	NA
chr15	9109435	UTR3	-	Nadk2	T	C	chr15_9109435	noalu	UTR3	nohyper	norepeat	noexonic	no	norepeat	norepeat	norepeat	Nadk2	nonrepeat	3	NA
chr15	79418595	UTR3	-	Csnk1e	T	C	chr15_79418595	noalu	UTR3	nohyper	norepeat	noexonic	no	norepeat	norepeat	norepeat	Csnk1e	nonrepeat	3	NA
chr15	81848915	UTR3	-	Tob2	t	C	chr15_81848915	noalu	UTR3	nohyper	norepeat	noexonic	no	norepeat	norepeat	norepeat	Tob2	nonrepeat	3	NA
chr15	98833550	UTR3	-	Kmt2d	T	C	chr15_98833550	noalu	UTR3	nohyper	norepeat	noexonic	no	norepeat	norepeat	norepeat	Kmt2d	nonrepeat	3	NA
chr16	3863114	UTR3	-	Zfp597	t	C	chr16_3863114	noalu	UTR3	nohyper	norepeat	noexonic	no	norepeat	norepeat	norepeat	Zfp597	nonrepeat	3	NA
chr16	3863121	UTR3	-	Zfp597	t	C	chr16_3863121	noalu	UTR3	nohyper	norepeat	noexonic	no	norepeat	norepeat	norepeat	Zfp597	nonrepeat	3	NA
chr16	4033607	intergenic	-	Slx4	t	C	chr16_4033607	alu	intergenic	hyper	repeat	noexonic	no	B1_Mur4	Alu	SINE	NA	NA	2	Alu
chr16	4626347	downstream	-	Coro7	t	C	chr16_4626347	noalu	intergenic	hyper	repeat	noexonic	no	URR1B	hAT-Charlie	DNA	NA	NA	3	hAT-Charlie
chr16	13834083	UTR3	-	Pdxdc1	t	C	chr16_13834083	noalu	UTR3	nohyper	norepeat	noexonic	no	norepeat	norepeat	norepeat	Pdxdc1	nonrepeat	3	NA
chr16	32299647	UTR3	-	Rnf168	T	C	chr16_32299647	noalu	UTR3	nohyper	norepeat	noexonic	no	norepeat	norepeat	norepeat	Rnf168	nonrepeat	3	NA
chr16	38243051	UTR3	-	Gsk3b	t	C	chr16_38243051	noalu	UTR3	nohyper	norepeat	noexonic	no	norepeat	norepeat	norepeat	Gsk3b	nonrepeat	3	NA
chr16	55901757	UTR3	-	Cep97	t	C	chr16_55901757	noalu	UTR3	nohyper	norepeat	noexonic	no	norepeat	norepeat	norepeat	Cep97	nonrepeat	3	NA
chr16	56273559	UTR3	-	Impg2	T	C	chr16_56273559	noalu	UTR3	nohyper	norepeat	noexonic	no	norepeat	norepeat	norepeat	Impg2	nonrepeat	3	NA
chr16	87433925	UTR3	-	Rwdd2b	t	C	chr16_87433925	noalu	UTR3	nohyper	norepeat	noexonic	no	norepeat	norepeat	norepeat	Rwdd2b	all	2	NA
chr16	87434105	UTR3	-	Rwdd2b	t	C	chr16_87434105	noalu	UTR3	hyper	repeat	noexonic	no	B3A	B2	SINE	Rwdd2b	all	3	B2
chr16	87434117	UTR3	-	Rwdd2b	t	C	chr16_87434117	noalu	UTR3	hyper	repeat	noexonic	no	B3A	B2	SINE	Rwdd2b	all	3	B2
chr16	87434125	UTR3	-	Rwdd2b	t	C	chr16_87434125	noalu	UTR3	hyper	repeat	noexonic	no	B3A	B2	SINE	Rwdd2b	all	3	B2
chr16	87434126	UTR3	-	Rwdd2b	t	C	chr16_87434126	noalu	UTR3	hyper	repeat	noexonic	no	B3A	B2	SINE	Rwdd2b	all	3	B2
chr16	87434132	UTR3	-	Rwdd2b	t	C	chr16_87434132	noalu	UTR3	hyper	repeat	noexonic	no	B3A	B2	SINE	Rwdd2b	all	3	B2
chr16	87940543	exonic	-	Grik1	T	C	chr16_87940543	noalu	exonic	nohyper	norepeat	exonic	nosyn	norepeat	norepeat	norepeat	Grik1	nonrepeat	2	NA
chr17	5408545	intergenic	-	Arid1b	t	C	chr17_5408545	alu	intergenic	nohyper	repeat	noexonic	no	B1_Mus1	Alu	SINE	NA	NA	2	Alu
chr17	15475865	UTR3	-	Psmb1	t	C	chr17_15475865	noalu	UTR3	nohyper	repeat	noexonic	no	B3A	B2	SINE	Psmb1	repeat	3	B2
chr17	24176454	UTR3	-	Tbc1d24	t	C	chr17_24176454	alu	UTR3	hyper	repeat	noexonic	no	B1_Mus2	Alu	SINE	Tbc1d24	all	3	Alu
chr17	24176471	UTR3	-	Tbc1d24	t	C	chr17_24176471	alu	UTR3	hyper	repeat	noexonic	no	B1_Mus2	Alu	SINE	Tbc1d24	all	3	Alu
chr17	24176488	UTR3	-	Tbc1d24	t	C	chr17_24176488	alu	UTR3	hyper	repeat	noexonic	no	B1_Mus2	Alu	SINE	Tbc1d24	all	3	Alu
chr17	24176489	UTR3	-	Tbc1d24	t	C	chr17_24176489	alu	UTR3	hyper	repeat	noexonic	no	B1_Mus2	Alu	SINE	Tbc1d24	all	3	Alu
chr17	24177703	UTR3	-	Tbc1d24	t	C	chr17_24177703	alu	UTR3	nohyper	repeat	noexonic	no	B1F2	Alu	SINE	Tbc1d24	all	3	Alu
chr17	24177718	UTR3	-	Tbc1d24	t	C	chr17_24177718	alu	UTR3	nohyper	repeat	noexonic	no	B1F2	Alu	SINE	Tbc1d24	all	3	Alu
chr17	24177723	UTR3	-	Tbc1d24	t	C	chr17_24177723	alu	UTR3	nohyper	repeat	noexonic	no	B1F2	Alu	SINE	Tbc1d24	all	3	Alu
chr17	24177814	UTR3	-	Tbc1d24	t	C	chr17_24177814	alu	UTR3	nohyper	repeat	noexonic	no	B1F2	Alu	SINE	Tbc1d24	all	3	Alu
chr17	24178311	UTR3	-	Tbc1d24	t	C	chr17_24178311	noalu	UTR3	nohyper	norepeat	noexonic	no	norepeat	norepeat	norepeat	Tbc1d24	all	3	NA
chr17	24178320	UTR3	-	Tbc1d24	t	C	chr17_24178320	noalu	UTR3	nohyper	norepeat	noexonic	no	norepeat	norepeat	norepeat	Tbc1d24	all	3	NA
chr17	24178338	UTR3	-	Tbc1d24	t	C	chr17_24178338	noalu	UTR3	hyper	norepeat	noexonic	no	norepeat	norepeat	norepeat	Tbc1d24	all	3	NA
chr17	24178353	UTR3	-	Tbc1d24	t	C	chr17_24178353	noalu	UTR3	hyper	norepeat	noexonic	no	norepeat	norepeat	norepeat	Tbc1d24	all	2	NA
chr17	24178357	UTR3	-	Tbc1d24	t	C	chr17_24178357	noalu	UTR3	hyper	norepeat	noexonic	no	norepeat	norepeat	norepeat	Tbc1d24	all	3	NA
chr17	24178395	UTR3	-	Tbc1d24	t	C	chr17_24178395	noalu	UTR3	hyper	repeat	noexonic	no	Charlie17	hAT-Charlie	DNA	Tbc1d24	all	3	hAT-Charlie
chr17	27502795	exonic	-	Grm4	T	C	chr17_27502795	noalu	exonic	nohyper	norepeat	exonic	nosyn	norepeat	norepeat	norepeat	Grm4	nonrepeat	3	NA
chr17	31114510	UTR3	-	Abcg1	t	C	chr17_31114510	noalu	UTR3	nohyper	norepeat	noexonic	no	norepeat	norepeat	norepeat	Abcg1	nonrepeat	3	NA
chr17	31114511	UTR3	-	Abcg1	t	C	chr17_31114511	noalu	UTR3	nohyper	norepeat	noexonic	no	norepeat	norepeat	norepeat	Abcg1	nonrepeat	3	NA
chr17	32796141	UTR3	-	Zfp811	t	C	chr17_32796141	noalu	UTR3	nohyper	norepeat	noexonic	no	norepeat	norepeat	norepeat	Zfp811	all	3	NA
chr17	32812719	intergenic	-	Zfp811	t	C	chr17_32812719	alu	intergenic	nohyper	repeat	noexonic	no	B1_Mur1	Alu	SINE	NA	NA	2	Alu
chr17	32819218	UTR3	-	Zfp799	t	C	chr17_32819218	alu	UTR3	hyper	repeat	noexonic	no	B1_Mur1	Alu	SINE	Zfp799	all	3	Alu
chr17	33688693	intronic	-	Marchf2	t	C	chr17_33688693	alu	intronic	nohyper	repeat	noexonic	no	B1_Mur2	Alu	SINE	Marchf2	all	3	Alu
chr17	33688737	intronic	-	Marchf2	t	C	chr17_33688737	alu	intronic	nohyper	repeat	noexonic	no	B1_Mur2	Alu	SINE	Marchf2	all	2	Alu
chr17	33688743	intronic	-	Marchf2	t	C	chr17_33688743	alu	intronic	nohyper	repeat	noexonic	no	B1_Mur2	Alu	SINE	Marchf2	all	3	Alu
chr17	33688823	intronic	-	Marchf2	t	C	chr17_33688823	alu	intronic	nohyper	repeat	noexonic	no	B1_Mur1	Alu	SINE	Marchf2	all	3	Alu
chr17	33689345	intronic	-	Marchf2	t	C	chr17_33689345	noalu	intronic	nohyper	norepeat	noexonic	no	norepeat	norepeat	norepeat	Marchf2	all	3	NA
chr17	33689937	intronic	-	Marchf2	t	C	chr17_33689937	noalu	intronic	hyper	norepeat	noexonic	no	norepeat	norepeat	norepeat	Marchf2	all	3	NA
chr17	33691240	intronic	-	Marchf2	t	C	chr17_33691240	noalu	intronic	nohyper	repeat	noexonic	no	B3	B2	SINE	Marchf2	all	3	B2
chr17	46017320	UTR3	-	Vegfa	t	C	chr17_46017320	noalu	UTR3	nohyper	norepeat	noexonic	no	norepeat	norepeat	norepeat	Vegfa	nonrepeat	3	NA
chr17	46774930	UTR3	-	Rpl7l1	t	C	chr17_46774930	alu	UTR3	nohyper	repeat	noexonic	no	B1_Mus1	Alu	SINE	Rpl7l1	repeat	3	Alu
chr18	10812340	UTR3	-	Mib1	t	C	chr18_10812340	noalu	UTR3	nohyper	norepeat	noexonic	no	norepeat	norepeat	norepeat	Mib1	nonrepeat	3	NA
chr18	23965173	exonic	-	Zscan30	t	C	chr18_23965173	noalu	exonic	hyper	repeat	exonic	nosyn	MMSAT4	Satellite	Satellite	Zscan30	all	3	Satellite
chr18	25478713	UTR3	-	Celf4	t	C	chr18_25478713	noalu	UTR3	nohyper	norepeat	noexonic	no	norepeat	norepeat	norepeat	Celf4	nonrepeat	3	NA
chr18	34319634	UTR3	-	Apc	T	C	chr18_34319634	noalu	UTR3	nohyper	norepeat	noexonic	no	norepeat	norepeat	norepeat	Apc	nonrepeat	3	NA
chr18	35572726	exonic	-	Matr3	T	C	chr18_35572726	noalu	exonic	nohyper	norepeat	exonic	nosyn	norepeat	norepeat	norepeat	Matr3	nonrepeat	3	NA
chr18	35590813	UTR3	-	Matr3	T	C	chr18_35590813	noalu	UTR3	nohyper	norepeat	noexonic	no	norepeat	norepeat	norepeat	Matr3	nonrepeat	3	NA
chr18	35672446	UTR3	-	Dnajc18	t	C	chr18_35672446	alu	UTR3	nohyper	repeat	noexonic	no	B1_Mur3	Alu	SINE	Dnajc18	all	3	Alu
chr18	35672801	UTR3	-	Dnajc18	t	C	chr18_35672801	noalu	UTR3	nohyper	norepeat	noexonic	no	norepeat	norepeat	norepeat	Dnajc18	all	3	NA
chr18	35674343	UTR3	-	Dnajc18	t	C	chr18_35674343	alu	UTR3	nohyper	repeat	noexonic	no	B1_Mur1	Alu	SINE	Dnajc18	all	3	Alu
chr18	35674360	UTR3	-	Dnajc18	t	C	chr18_35674360	alu	UTR3	nohyper	repeat	noexonic	no	B1_Mur1	Alu	SINE	Dnajc18	all	3	Alu
chr18	56956496	ncRNA_intronic	-	Gm34632	T	C	chr18_56956496	noalu	intronic	hyper	norepeat	noexonic	no	norepeat	norepeat	norepeat	Gm34632	nonrepeat	3	NA
chr18	56956501	ncRNA_intronic	-	Gm34632	T	C	chr18_56956501	noalu	intronic	hyper	norepeat	noexonic	no	norepeat	norepeat	norepeat	Gm34632	nonrepeat	3	NA
chr18	56956559	ncRNA_intronic	-	Gm34632	T	C	chr18_56956559	noalu	intronic	hyper	norepeat	noexonic	no	norepeat	norepeat	norepeat	Gm34632	nonrepeat	3	NA
chr18	56957001	ncRNA_intronic	-	Gm34632	T	C	chr18_56957001	noalu	intronic	hyper	norepeat	noexonic	no	norepeat	norepeat	norepeat	Gm34632	nonrepeat	3	NA
chr18	56957002	ncRNA_intronic	-	Gm34632	T	C	chr18_56957002	noalu	intronic	hyper	norepeat	noexonic	no	norepeat	norepeat	norepeat	Gm34632	nonrepeat	3	NA
chr18	56957057	ncRNA_intronic	-	Gm34632	T	C	chr18_56957057	noalu	intronic	nohyper	norepeat	noexonic	no	norepeat	norepeat	norepeat	Gm34632	nonrepeat	3	NA
chr18	69686627	UTR3	-	Tcf4	T	C	chr18_69686627	noalu	UTR3	nohyper	norepeat	noexonic	no	norepeat	norepeat	norepeat	Tcf4	all	3	NA
chr19	4783692	downstream	-	Gm21992	t	C	chr19_4783692	alu	intergenic	hyper	repeat	noexonic	no	B1_Mur2	Alu	SINE	NA	NA	3	Alu
chr19	4783708	downstream	-	Gm21992	t	C	chr19_4783708	alu	intergenic	hyper	repeat	noexonic	no	B1_Mur2	Alu	SINE	NA	NA	3	Alu
chr19	4887688	UTR3	-	Bbs1	t	C	chr19_4887688	noalu	UTR3	nohyper	repeat	noexonic	no	MT2B	ERVL	LTR	Bbs1	repeat	3	ERVL
chr19	4887700	UTR3	-	Bbs1	t	C	chr19_4887700	noalu	UTR3	nohyper	repeat	noexonic	no	MT2B	ERVL	LTR	Bbs1	repeat	3	ERVL
chr19	5453274	UTR3	-	Ccdc85b	t	C	chr19_5453274	noalu	UTR3	nohyper	norepeat	noexonic	no	norepeat	norepeat	norepeat	Ccdc85b	nonrepeat	3	NA
chr19	8808373	downstream	-	Ttc9c	t	C	chr19_8808373	noalu	intergenic	nohyper	norepeat	noexonic	no	norepeat	norepeat	norepeat	NA	NA	3	NA
chr19	10245696	UTR3	-	Dagla	T	C	chr19_10245696	noalu	UTR3	nohyper	norepeat	noexonic	no	norepeat	norepeat	norepeat	Dagla	nonrepeat	1	NA
chr19	10452228	UTR3	-	Syt7	T	C	chr19_10452228	noalu	UTR3	nohyper	norepeat	noexonic	no	norepeat	norepeat	norepeat	Syt7	nonrepeat	3	NA
chr19	17401109	UTR3	-	Rfk	T	C	chr19_17401109	noalu	UTR3	nohyper	norepeat	noexonic	no	norepeat	norepeat	norepeat	Rfk	nonrepeat	3	NA
chr19	21858068	UTR3	-	Cemip2	t	C	chr19_21858068	noalu	UTR3	nohyper	norepeat	noexonic	no	norepeat	norepeat	norepeat	Cemip2	nonrepeat	3	NA
chr2	5019716	downstream	-	Optn	T	C	chr2_5019716	noalu	intergenic	hyper	norepeat	noexonic	no	norepeat	norepeat	norepeat	NA	NA	3	NA
chr2	5019723	downstream	-	Optn	T	C	chr2_5019723	noalu	intergenic	hyper	norepeat	noexonic	no	norepeat	norepeat	norepeat	NA	NA	3	NA
chr2	5021048	UTR3	-	Optn	T	C	chr2_5021048	noalu	UTR3	hyper	norepeat	noexonic	no	norepeat	norepeat	norepeat	Optn	nonrepeat	3	NA
chr2	18214655	UTR3	-	Dnajc1	t	C	chr2_18214655	noalu	UTR3	hyper	norepeat	noexonic	no	norepeat	norepeat	norepeat	Dnajc1	all	3	NA
chr2	18215374	UTR3	-	Dnajc1	t	C	chr2_18215374	noalu	UTR3	hyper	repeat	noexonic	no	ID_B1	B4	SINE	Dnajc1	all	3	B4
chr2	28470312	UTR3	-	Mrps2	t	C	chr2_28470312	noalu	UTR3	nohyper	norepeat	noexonic	no	norepeat	norepeat	norepeat	Mrps2	nonrepeat	3	NA
chr2	29774895	UTR3	-	Trub2	t	C	chr2_29774895	noalu	UTR3	nohyper	norepeat	noexonic	no	norepeat	norepeat	norepeat	Trub2	nonrepeat	3	NA
chr2	29774953	UTR3	-	Trub2	t	C	chr2_29774953	noalu	UTR3	nohyper	norepeat	noexonic	no	norepeat	norepeat	norepeat	Trub2	nonrepeat	3	NA
chr2	29776786	UTR3	-	Trub2	t	C	chr2_29776786	noalu	UTR3	nohyper	norepeat	noexonic	no	norepeat	norepeat	norepeat	Trub2	nonrepeat	3	NA
chr2	31150910	downstream	-	D330023K18Rik	t	C	chr2_31150910	noalu	intergenic	nohyper	norepeat	noexonic	no	norepeat	norepeat	norepeat	NA	NA	3	NA
chr2	31292595	UTR3	-	Ncs1	T	C	chr2_31292595	noalu	UTR3	nohyper	norepeat	noexonic	no	norepeat	norepeat	norepeat	Ncs1	nonrepeat	3	NA
chr2	53132072	UTR3	-	Fmnl2	T	C	chr2_53132072	noalu	UTR3	nohyper	norepeat	noexonic	no	norepeat	norepeat	norepeat	Fmnl2	nonrepeat	3	NA
chr2	54431890	intergenic	-	Rprm	t	C	chr2_54431890	noalu	intergenic	nohyper	repeat	noexonic	no	ORR1D1	ERVL-MaLR	LTR	NA	NA	2	ERVL-MaLR
chr2	104669953	intergenic	-	Cstf3	t	C	chr2_104669953	noalu	intergenic	nohyper	repeat	noexonic	no	ID_B1	B4	SINE	NA	NA	3	B4
chr2	104680727	UTR3	-	Tcp11l1	t	C	chr2_104680727	alu	UTR3	hyper	repeat	noexonic	no	B1_Mus2	Alu	SINE	Tcp11l1	repeat	3	Alu
chr2	120733792	UTR3	-	Ttbk2	t	C	chr2_120733792	noalu	UTR3	hyper	norepeat	noexonic	no	norepeat	norepeat	norepeat	Ttbk2	all	3	NA
chr2	120733805	UTR3	-	Ttbk2	t	C	chr2_120733805	noalu	UTR3	hyper	norepeat	noexonic	no	norepeat	norepeat	norepeat	Ttbk2	all	3	NA
chr2	120733810	UTR3	-	Ttbk2	t	C	chr2_120733810	noalu	UTR3	hyper	norepeat	noexonic	no	norepeat	norepeat	norepeat	Ttbk2	all	3	NA
chr2	120736996	UTR3	-	Ttbk2	t	C	chr2_120736996	alu	UTR3	hyper	repeat	noexonic	no	B1_Mus2	Alu	SINE	Ttbk2	all	3	Alu
chr2	126892916	UTR3	-	Sppl2a	t	C	chr2_126892916	alu	UTR3	nohyper	repeat	noexonic	no	B1_Mus2	Alu	SINE	Sppl2a	repeat	2	Alu
chr2	130879058	ncRNA_intronic	-	A730017L22Rik	t	C	chr2_130879058	noalu	intronic	nohyper	repeat	noexonic	no	Lx7	L1	LINE	A730017L22Rik	all	3	L1
chr2	153618390	UTR3	-	Commd7	t	C	chr2_153618390	noalu	UTR3	nohyper	repeat	noexonic	no	B2_Mm1t	B2	SINE	Commd7	repeat	3	B2
chr2	157558160	UTR5	-	Blcap	T	C	chr2_157558160	noalu	UTR5	nohyper	norepeat	noexonic	no	norepeat	norepeat	norepeat	Blcap	nonrepeat	3	NA
chr2	158596204	ncRNA_exonic	-	Gm14204	t	C	chr2_158596204	noalu	exonic	nohyper	norepeat	noexonic	no	norepeat	norepeat	norepeat	Gm14204	nonrepeat	3	NA
chr2	181856523	UTR3	-	Pcmtd2	T	C	chr2_181856523	noalu	UTR3	nohyper	norepeat	noexonic	no	norepeat	norepeat	norepeat	Pcmtd2	nonrepeat	3	NA
chr3	80706648	intronic	-	Gria2	T	C	chr3_80706648	noalu	intronic	nohyper	norepeat	noexonic	no	norepeat	norepeat	norepeat	Gria2	nonrepeat	1	NA
chr3	80706649	intronic	-	Gria2	T	C	chr3_80706649	noalu	intronic	nohyper	norepeat	noexonic	no	norepeat	norepeat	norepeat	Gria2	nonrepeat	1	NA
chr3	80706650	intronic	-	Gria2	T	C	chr3_80706650	noalu	intronic	nohyper	norepeat	noexonic	no	norepeat	norepeat	norepeat	Gria2	nonrepeat	2	NA
chr3	84978119	UTR3	-	Fbxw7	t	C	chr3_84978119	noalu	UTR3	nohyper	norepeat	noexonic	no	norepeat	norepeat	norepeat	Fbxw7	all	3	NA
chr3	88805432	ncRNA_exonic	-	1500004A13Rik	t	C	chr3_88805432	noalu	exonic	nohyper	repeat	noexonic	no	B2_Mm2	B2	SINE	1500004A13Rik	repeat	3	B2
chr3	95183503	UTR3	-	Gabpb2	t	C	chr3_95183503	noalu	UTR3	nohyper	norepeat	noexonic	no	norepeat	norepeat	norepeat	Gabpb2	all	3	NA
chr3	95183582	UTR3	-	Gabpb2	t	C	chr3_95183582	noalu	UTR3	nohyper	norepeat	noexonic	no	norepeat	norepeat	norepeat	Gabpb2	all	3	NA
chr3	96220248	exonic	-	H2ac21	T	C	chr3_96220248	noalu	exonic	hyper	norepeat	exonic	syn	norepeat	norepeat	norepeat	H2ac21	nonrepeat	3	NA
chr3	96220257	exonic	-	H2ac21	T	C	chr3_96220257	noalu	exonic	hyper	norepeat	exonic	syn	norepeat	norepeat	norepeat	H2ac21	nonrepeat	3	NA
chr3	96220261	exonic	-	H2ac21	T	C	chr3_96220261	noalu	exonic	hyper	norepeat	exonic	syn	norepeat	norepeat	norepeat	H2ac21	nonrepeat	3	NA
chr3	100468475	intergenic	-	4930406D18Rik	T	C	chr3_100468475	noalu	intergenic	nohyper	norepeat	noexonic	no	norepeat	norepeat	norepeat	NA	NA	3	NA
chr3	100468477	intergenic	-	4930406D18Rik	T	C	chr3_100468477	noalu	intergenic	nohyper	norepeat	noexonic	no	norepeat	norepeat	norepeat	NA	NA	2	NA
chr3	107469720	UTR3	-	Slc6a17	t	C	chr3_107469720	noalu	UTR3	nohyper	norepeat	noexonic	no	norepeat	norepeat	norepeat	Slc6a17	nonrepeat	3	NA
chr3	116744159	UTR3	-	Agl	t	C	chr3_116744159	noalu	UTR3	nohyper	norepeat	noexonic	no	norepeat	norepeat	norepeat	Agl	all	3	NA
chr3	116744693	UTR3	-	Agl	t	C	chr3_116744693	alu	UTR3	hyper	repeat	noexonic	no	B1_Mur4	Alu	SINE	Agl	all	3	Alu
chr3	116744694	UTR3	-	Agl	t	C	chr3_116744694	alu	UTR3	hyper	repeat	noexonic	no	B1_Mur4	Alu	SINE	Agl	all	3	Alu
chr3	135406870	UTR3	-	Cisd2	t	C	chr3_135406870	noalu	UTR3	nohyper	norepeat	noexonic	no	norepeat	norepeat	norepeat	Cisd2	nonrepeat	3	NA
chr4	41518712	ncRNA_exonic	-	Fam219aos	T	C	chr4_41518712	noalu	exonic	nohyper	norepeat	noexonic	no	norepeat	norepeat	norepeat	Fam219aos	nonrepeat	3	NA
chr4	56748733	downstream	-	Elp1	t	C	chr4_56748733	alu	intergenic	nohyper	repeat	noexonic	no	B1_Mur2	Alu	SINE	NA	NA	3	Alu
chr4	62453436	UTR3	-	Wdr31	t	C	chr4_62453436	noalu	UTR3	nohyper	norepeat	noexonic	no	norepeat	norepeat	norepeat	Wdr31	all	3	NA
chr4	84916694	intronic	-	Cntln	T	C	chr4_84916694	noalu	intronic	nohyper	norepeat	noexonic	no	norepeat	norepeat	norepeat	Cntln	nonrepeat	1	NA
chr4	108233323	UTR3	-	Zyg11b	t	C	chr4_108233323	noalu	UTR3	nohyper	norepeat	noexonic	no	norepeat	norepeat	norepeat	Zyg11b	all	3	NA
chr4	108563004	intergenic	-	Tut4	t	C	chr4_108563004	noalu	intergenic	nohyper	norepeat	noexonic	no	norepeat	norepeat	norepeat	NA	NA	2	NA
chr4	116132333	ncRNA_intronic	-	2510003B16Rik	t	C	chr4_116132333	noalu	intronic	nohyper	norepeat	noexonic	no	norepeat	norepeat	norepeat	2510003B16Rik	nonrepeat	3	NA
chr4	119223471	intergenic	-	Tmem269	t	C	chr4_119223471	noalu	intergenic	nohyper	norepeat	noexonic	no	norepeat	norepeat	norepeat	NA	NA	3	NA
chr4	129620226	intronic	-	Ccdc28b	t	C	chr4_129620226	alu	intronic	nohyper	repeat	noexonic	no	B1_Mur3	Alu	SINE	Ccdc28b	repeat	3	Alu
chr4	133679941	UTR3	-	Arid1a	t	C	chr4_133679941	noalu	UTR3	nohyper	norepeat	noexonic	no	norepeat	norepeat	norepeat	Arid1a	nonrepeat	3	NA
chr4	136651972	UTR3	-	Ephb2	t	C	chr4_136651972	noalu	UTR3	hyper	repeat	noexonic	no	ID_B1	B4	SINE	Ephb2	all	2	B4
chr4	155557601	UTR3	-	Gnb1	T	C	chr4_155557601	noalu	UTR3	nohyper	norepeat	noexonic	no	norepeat	norepeat	norepeat	Gnb1	nonrepeat	3	NA
chr5	3630448	intronic	-	Pex1	t	C	chr5_3630448	noalu	intronic	nohyper	norepeat	noexonic	no	norepeat	norepeat	norepeat	Pex1	all	3	NA
chr5	21009758	intronic	-	Ptpn12	t	C	chr5_21009758	noalu	intronic	hyper	norepeat	noexonic	no	norepeat	norepeat	norepeat	Ptpn12	all	3	NA
chr5	29230629	UTR3	-	Lmbr1	t	C	chr5_29230629	noalu	UTR3	nohyper	repeat	noexonic	no	B3	B2	SINE	Lmbr1	repeat	3	B2
chr5	31173480	intronic	-	Gtf3c2	t	C	chr5_31173480	noalu	intronic	nohyper	norepeat	noexonic	no	norepeat	norepeat	norepeat	Gtf3c2	nonrepeat	2	NA
chr5	35392825	UTR3	-	Hmx1	T	C	chr5_35392825	noalu	UTR3	nohyper	norepeat	noexonic	no	norepeat	norepeat	norepeat	Hmx1	nonrepeat	3	NA
chr5	65448045	UTR3	-	Smim14	t	C	chr5_65448045	noalu	UTR3	nohyper	norepeat	noexonic	no	norepeat	norepeat	norepeat	Smim14	nonrepeat	3	NA
chr5	88583990	UTR5	-	Rufy3	t	C	chr5_88583990	noalu	UTR5	nohyper	norepeat	noexonic	no	norepeat	norepeat	norepeat	Rufy3	nonrepeat	3	NA
chr5	113087979	UTR3	-	2900026A02Rik	t	C	chr5_113087979	noalu	UTR3	hyper	norepeat	noexonic	no	norepeat	norepeat	norepeat	2900026A02Rik	nonrepeat	3	NA
chr5	113087984	UTR3	-	2900026A02Rik	t	C	chr5_113087984	noalu	UTR3	hyper	norepeat	noexonic	no	norepeat	norepeat	norepeat	2900026A02Rik	nonrepeat	3	NA
chr5	113087996	UTR3	-	2900026A02Rik	t	C	chr5_113087996	noalu	UTR3	hyper	norepeat	noexonic	no	norepeat	norepeat	norepeat	2900026A02Rik	nonrepeat	3	NA
chr5	113088007	UTR3	-	2900026A02Rik	t	C	chr5_113088007	noalu	UTR3	hyper	norepeat	noexonic	no	norepeat	norepeat	norepeat	2900026A02Rik	nonrepeat	3	NA
chr5	121545448	UTR5	-	Mapkapk5	T	C	chr5_121545448	noalu	UTR5	nohyper	norepeat	noexonic	no	norepeat	norepeat	norepeat	Mapkapk5	nonrepeat	3	NA
chr5	123741252	intronic	-	Rsrc2	t	C	chr5_123741252	noalu	intronic	nohyper	norepeat	noexonic	no	norepeat	norepeat	norepeat	Rsrc2	nonrepeat	3	NA
chr5	135408861	UTR3	-	Hip1	t	C	chr5_135408861	noalu	UTR3	nohyper	norepeat	noexonic	no	norepeat	norepeat	norepeat	Hip1	nonrepeat	3	NA
chr5	139017873	UTR3	-	Prkar1b	T	C	chr5_139017873	noalu	UTR3	nohyper	norepeat	noexonic	no	norepeat	norepeat	norepeat	Prkar1b	nonrepeat	3	NA
chr5	142870075	intergenic	-	Tnrc18	t	C	chr5_142870075	alu	intergenic	hyper	repeat	noexonic	no	B1_Mur1	Alu	SINE	NA	NA	3	Alu
chr5	142870079	intergenic	-	Tnrc18	t	C	chr5_142870079	alu	intergenic	hyper	repeat	noexonic	no	B1_Mur1	Alu	SINE	NA	NA	3	Alu
chr5	145145302	intronic	-	Bud31	t	C	chr5_145145302	noalu	intronic	nohyper	norepeat	noexonic	no	norepeat	norepeat	norepeat	Bud31	all	3	NA
chr5	145146333	intronic	-	Bud31	t	C	chr5_145146333	alu	intronic	nohyper	repeat	noexonic	no	B1_Mus2	Alu	SINE	Bud31	all	3	Alu
chr5	150638834	UTR3	-	N4bp2l2	t	C	chr5_150638834	noalu	UTR3	nohyper	norepeat	noexonic	no	norepeat	norepeat	norepeat	N4bp2l2	nonrepeat	3	NA
chr5	150641110	UTR3	-	N4bp2l2	t	C	chr5_150641110	noalu	UTR3	nohyper	norepeat	noexonic	no	norepeat	norepeat	norepeat	N4bp2l2	nonrepeat	3	NA
chr6	39335154	UTR3	-	Slc37a3	t	C	chr6_39335154	noalu	UTR3	nohyper	repeat	noexonic	no	B3	B2	SINE	Slc37a3	repeat	3	B2
chr6	39335162	UTR3	-	Slc37a3	t	C	chr6_39335162	noalu	UTR3	nohyper	repeat	noexonic	no	B3	B2	SINE	Slc37a3	repeat	3	B2
chr6	51589987	UTR3	-	Snx10	T	C	chr6_51589987	noalu	UTR3	nohyper	norepeat	noexonic	no	norepeat	norepeat	norepeat	Snx10	nonrepeat	3	NA
chr6	87814801	intergenic	-	Rab43	t	C	chr6_87814801	noalu	intergenic	nohyper	norepeat	noexonic	no	norepeat	norepeat	norepeat	NA	NA	3	NA
chr6	114317192	UTR3	-	Slc6a1	T	C	chr6_114317192	noalu	UTR3	nohyper	norepeat	noexonic	no	norepeat	norepeat	norepeat	Slc6a1	nonrepeat	3	NA
chr6	114317251	UTR3	-	Slc6a1	T	C	chr6_114317251	noalu	UTR3	nohyper	norepeat	noexonic	no	norepeat	norepeat	norepeat	Slc6a1	nonrepeat	3	NA
chr7	16429702	exonic	-	Zc3h4	t	C	chr7_16429702	noalu	exonic	nohyper	norepeat	exonic	syn	norepeat	norepeat	norepeat	Zc3h4	nonrepeat	3	NA
chr7	16871533	ncRNA_exonic	-	9330104G04Rik	t	C	chr7_16871533	alu	exonic	nohyper	repeat	noexonic	no	B1_Mus1	Alu	SINE	9330104G04Rik	repeat	2	Alu
chr7	19139761	downstream	-	Qpctl	t	C	chr7_19139761	alu	intergenic	nohyper	repeat	noexonic	no	B1_Mur4	Alu	SINE	NA	NA	3	Alu
chr7	19139828	downstream	-	Qpctl	t	C	chr7_19139828	alu	intergenic	nohyper	repeat	noexonic	no	B1_Mur4	Alu	SINE	NA	NA	3	Alu
chr7	19140389	UTR3	-	Qpctl	t	C	chr7_19140389	noalu	UTR3	nohyper	norepeat	noexonic	no	norepeat	norepeat	norepeat	Qpctl	nonrepeat	3	NA
chr7	19140399	UTR3	-	Qpctl	t	C	chr7_19140399	noalu	UTR3	nohyper	norepeat	noexonic	no	norepeat	norepeat	norepeat	Qpctl	nonrepeat	3	NA
chr7	19564902	downstream	-	Gemin7	t	C	chr7_19564902	noalu	intergenic	nohyper	norepeat	noexonic	no	norepeat	norepeat	norepeat	NA	NA	3	NA
chr7	28893640	UTR3	-	Actn4	t	C	chr7_28893640	noalu	UTR3	nohyper	norepeat	noexonic	no	norepeat	norepeat	norepeat	Actn4	nonrepeat	3	NA
chr7	35581718	UTR3	-	Rgs9bp	t	C	chr7_35581718	noalu	UTR3	nohyper	norepeat	noexonic	no	norepeat	norepeat	norepeat	Rgs9bp	nonrepeat	3	NA
chr7	35581765	UTR3	-	Rgs9bp	t	C	chr7_35581765	noalu	UTR3	nohyper	norepeat	noexonic	no	norepeat	norepeat	norepeat	Rgs9bp	nonrepeat	3	NA
chr7	41627277	intergenic	-	Gm6871	t	C	chr7_41627277	noalu	intergenic	nohyper	norepeat	noexonic	no	norepeat	norepeat	norepeat	NA	NA	3	NA
chr7	45471434	intergenic	-	Bax	t	C	chr7_45471434	alu	intergenic	hyper	repeat	noexonic	no	B1_Mus2	Alu	SINE	NA	NA	3	Alu
chr7	55977620	ncRNA_intronic	-	A230056P14Rik	t	C	chr7_55977620	alu	intronic	nohyper	repeat	noexonic	no	B1_Mus2	Alu	SINE	A230056P14Rik	repeat	2	Alu
chr7	55977625	ncRNA_intronic	-	A230056P14Rik	t	C	chr7_55977625	alu	intronic	nohyper	repeat	noexonic	no	B1_Mus2	Alu	SINE	A230056P14Rik	repeat	3	Alu
chr7	59307586	ncRNA_intronic	-	Snhg14	T	C	chr7_59307586	noalu	intronic	nohyper	norepeat	noexonic	no	norepeat	norepeat	norepeat	Snhg14	nonrepeat	3	NA
chr7	81603792	UTR3	-	Homer2	t	C	chr7_81603792	noalu	UTR3	nohyper	norepeat	noexonic	no	norepeat	norepeat	norepeat	Homer2	nonrepeat	3	NA
chr7	109758663	UTR3	-	Nrip3	t	C	chr7_109758663	noalu	UTR3	nohyper	norepeat	noexonic	no	norepeat	norepeat	norepeat	Nrip3	nonrepeat	3	NA
chr7	114040072	UTR3	-	Spon1	T	C	chr7_114040072	noalu	UTR3	nohyper	norepeat	noexonic	no	norepeat	norepeat	norepeat	Spon1	nonrepeat	3	NA
chr7	122036358	UTR3	-	Ears2	t	C	chr7_122036358	noalu	UTR3	nohyper	norepeat	noexonic	no	norepeat	norepeat	norepeat	Ears2	nonrepeat	3	NA
chr7	122036996	UTR3	-	Ears2	t	C	chr7_122036996	noalu	UTR3	nohyper	norepeat	noexonic	no	norepeat	norepeat	norepeat	Ears2	nonrepeat	3	NA
chr7	122037074	UTR3	-	Ears2	t	C	chr7_122037074	noalu	UTR3	nohyper	norepeat	noexonic	no	norepeat	norepeat	norepeat	Ears2	nonrepeat	3	NA
chr7	122037086	UTR3	-	Ears2	t	C	chr7_122037086	noalu	UTR3	nohyper	norepeat	noexonic	no	norepeat	norepeat	norepeat	Ears2	nonrepeat	2	NA
chr7	127665551	UTR3	-	Bcl7c	t	C	chr7_127665551	noalu	UTR3	nohyper	norepeat	noexonic	no	norepeat	norepeat	norepeat	Bcl7c	nonrepeat	3	NA
chr7	127665781	UTR3	-	Bcl7c	t	C	chr7_127665781	noalu	UTR3	nohyper	norepeat	noexonic	no	norepeat	norepeat	norepeat	Bcl7c	nonrepeat	3	NA
chr7	140105799	UTR3	-	Echs1	t	C	chr7_140105799	noalu	UTR3	nohyper	norepeat	noexonic	no	norepeat	norepeat	norepeat	Echs1	nonrepeat	3	NA
chr7	140105804	UTR3	-	Echs1	t	C	chr7_140105804	noalu	UTR3	nohyper	norepeat	noexonic	no	norepeat	norepeat	norepeat	Echs1	nonrepeat	3	NA
chr7	140810149	UTR3	-	Zfp941	t	C	chr7_140810149	noalu	UTR3	nohyper	norepeat	noexonic	no	norepeat	norepeat	norepeat	Zfp941	all	3	NA
chr7	140810175	UTR3	-	Zfp941	t	C	chr7_140810175	noalu	UTR3	nohyper	norepeat	noexonic	no	norepeat	norepeat	norepeat	Zfp941	all	3	NA
chr8	13175154	UTR3	-	Lamp1	T	C	chr8_13175154	noalu	UTR3	nohyper	norepeat	noexonic	no	norepeat	norepeat	norepeat	Lamp1	nonrepeat	3	NA
chr8	14028031	UTR3	-	Erich1	t	C	chr8_14028031	alu	UTR3	nohyper	repeat	noexonic	no	B1_Mus2	Alu	SINE	Erich1	repeat	3	Alu
chr8	23224545	intergenic	-	Gpat4	t	C	chr8_23224545	noalu	intergenic	nohyper	repeat	noexonic	no	MT2B	ERVL	LTR	NA	NA	3	ERVL
chr8	25814410	UTR3	-	Star	t	C	chr8_25814410	noalu	UTR3	nohyper	norepeat	noexonic	no	norepeat	norepeat	norepeat	Star	nonrepeat	2	NA
chr8	25816158	UTR3	-	Ash2l	t	C	chr8_25816158	noalu	UTR3	nohyper	repeat	noexonic	no	B2_Mm1a	B2	SINE	Ash2l	repeat	3	B2
chr8	54955213	UTR5	-	Gpm6a	T	C	chr8_54955213	noalu	UTR5	nohyper	norepeat	noexonic	no	norepeat	norepeat	norepeat	Gpm6a	nonrepeat	3	NA
chr8	55059749	UTR3	-	Gpm6a	T	C	chr8_55059749	noalu	UTR3	nohyper	norepeat	noexonic	no	norepeat	norepeat	norepeat	Gpm6a	nonrepeat	3	NA
chr8	70012759	intergenic	-	Gatad2a	t	C	chr8_70012759	noalu	intergenic	nohyper	norepeat	noexonic	no	norepeat	norepeat	norepeat	NA	NA	3	NA
chr8	70012767	intergenic	-	Gatad2a	t	C	chr8_70012767	noalu	intergenic	nohyper	norepeat	noexonic	no	norepeat	norepeat	norepeat	NA	NA	3	NA
chr8	70014054	downstream	-	Mau2	t	C	chr8_70014054	noalu	intergenic	nohyper	norepeat	noexonic	no	norepeat	norepeat	norepeat	NA	NA	3	NA
chr8	70014059	downstream	-	Mau2	t	C	chr8_70014059	noalu	intergenic	nohyper	norepeat	noexonic	no	norepeat	norepeat	norepeat	NA	NA	3	NA
chr8	70779043	UTR3	-	Mast3	t	C	chr8_70779043	noalu	UTR3	nohyper	norepeat	noexonic	no	norepeat	norepeat	norepeat	Mast3	nonrepeat	3	NA
chr8	71913832	exonic	-	Zfp882	t	C	chr8_71913832	noalu	exonic	nohyper	norepeat	exonic	nosyn	norepeat	norepeat	norepeat	Zfp882	nonrepeat	3	NA
chr8	72482670	UTR3	-	Slc35e1	t	C	chr8_72482670	noalu	UTR3	nohyper	repeat	noexonic	no	ID_B1	B4	SINE	Slc35e1	all	3	B4
chr8	72482674	UTR3	-	Slc35e1	t	C	chr8_72482674	noalu	UTR3	nohyper	repeat	noexonic	no	ID_B1	B4	SINE	Slc35e1	all	3	B4
chr8	83609945	exonic	-	Dnajb1	T	C	chr8_83609945	noalu	exonic	nohyper	norepeat	exonic	nosyn	norepeat	norepeat	norepeat	Dnajb1	nonrepeat	3	NA
chr8	84957527	UTR3	-	Rnaseh2a	t	C	chr8_84957527	noalu	UTR3	nohyper	norepeat	noexonic	no	norepeat	norepeat	norepeat	Rnaseh2a	all	3	NA
chr8	91110291	intronic	-	Rbl2	T	C	chr8_91110291	noalu	intronic	hyper	norepeat	noexonic	no	norepeat	norepeat	norepeat	Rbl2	nonrepeat	3	NA
chr8	94017381	intergenic	-	Amfr	t	C	chr8_94017381	noalu	intergenic	nohyper	norepeat	noexonic	no	norepeat	norepeat	norepeat	NA	NA	3	NA
chr8	107069916	UTR3	-	Terf2	T	C	chr8_107069916	noalu	UTR3	nohyper	norepeat	noexonic	no	norepeat	norepeat	norepeat	Terf2	nonrepeat	3	NA
chr8	119760193	downstream	-	Meak7	t	C	chr8_119760193	noalu	intergenic	nohyper	norepeat	noexonic	no	norepeat	norepeat	norepeat	NA	NA	3	NA
chr8	120655643	UTR3	-	Emc8	t	C	chr8_120655643	noalu	UTR3	nohyper	norepeat	noexonic	no	norepeat	norepeat	norepeat	Emc8	nonrepeat	3	NA
chr8	124893811	UTR3	-	Exoc8	t	C	chr8_124893811	noalu	UTR3	nohyper	norepeat	noexonic	no	norepeat	norepeat	norepeat	Exoc8	all	3	NA
chr8	124893812	UTR3	-	Exoc8	t	C	chr8_124893812	noalu	UTR3	nohyper	norepeat	noexonic	no	norepeat	norepeat	norepeat	Exoc8	all	3	NA
chr8	124894180	UTR3	-	Exoc8	t	C	chr8_124894180	alu	UTR3	nohyper	repeat	noexonic	no	B1_Mm	Alu	SINE	Exoc8	all	3	Alu
chr8	124894183	UTR3	-	Exoc8	t	C	chr8_124894183	alu	UTR3	nohyper	repeat	noexonic	no	B1_Mm	Alu	SINE	Exoc8	all	3	Alu
chr8	126589946	UTR3	-	Irf2bp2	T	C	chr8_126589946	noalu	UTR3	nohyper	norepeat	noexonic	no	norepeat	norepeat	norepeat	Irf2bp2	nonrepeat	3	NA
chr9	7825896	intronic	-	Birc2	t	C	chr9_7825896	noalu	intronic	nohyper	norepeat	noexonic	no	norepeat	norepeat	norepeat	Birc2	nonrepeat	2	NA
chr9	8021804	UTR3	-	Cfap300	t	C	chr9_8021804	alu	UTR3	nohyper	repeat	noexonic	no	B1_Mur3	Alu	SINE	Cfap300	all	3	Alu
chr9	59678034	intronic	-	Pkm	T	C	chr9_59678034	noalu	intronic	nohyper	norepeat	noexonic	no	norepeat	norepeat	norepeat	Pkm	nonrepeat	3	NA
chr9	64235803	exonic	-	Uchl4	T	C	chr9_64235803	noalu	exonic	nohyper	norepeat	exonic	nosyn	norepeat	norepeat	norepeat	Uchl4	nonrepeat	1	NA
chr9	64709720	downstream	-	Megf11	t	C	chr9_64709720	noalu	intergenic	nohyper	norepeat	noexonic	no	norepeat	norepeat	norepeat	NA	NA	3	NA
chr9	64713643	intergenic	-	Megf11	t	C	chr9_64713643	alu	intergenic	nohyper	repeat	noexonic	no	B1_Mur4	Alu	SINE	NA	NA	3	Alu
chr9	65082007	UTR3	-	Dpp8	T	C	chr9_65082007	noalu	UTR3	nohyper	norepeat	noexonic	no	norepeat	norepeat	norepeat	Dpp8	nonrepeat	3	NA
chr9	67220029	UTR3	-	Tln2	t	C	chr9_67220029	noalu	UTR3	nohyper	repeat	noexonic	no	ID_B1	B4	SINE	Tln2	repeat	3	B4
chr9	67220037	UTR3	-	Tln2	t	C	chr9_67220037	noalu	UTR3	nohyper	repeat	noexonic	no	ID_B1	B4	SINE	Tln2	repeat	3	B4
chr9	70602254	UTR3	-	Mindy2	t	C	chr9_70602254	noalu	UTR3	hyper	norepeat	noexonic	no	norepeat	norepeat	norepeat	Mindy2	nonrepeat	3	NA
chr9	96540093	UTR3	-	Rasa2	t	C	chr9_96540093	noalu	UTR3	nohyper	repeat	noexonic	no	RLTR17B_Mm	ERVK	LTR	Rasa2	all	3	ERVK
chr9	96541974	UTR3	-	Rasa2	t	C	chr9_96541974	noalu	UTR3	nohyper	norepeat	noexonic	no	norepeat	norepeat	norepeat	Rasa2	all	3	NA
chr9	98588329	UTR3	-	Copb2	T	C	chr9_98588329	noalu	UTR3	nohyper	norepeat	noexonic	no	norepeat	norepeat	norepeat	Copb2	nonrepeat	3	NA
chr9	108337520	UTR3	-	Rhoa	t	C	chr9_108337520	noalu	UTR3	nohyper	norepeat	noexonic	no	norepeat	norepeat	norepeat	Rhoa	nonrepeat	3	NA
chr9	115239424	intergenic	-	Osbpl10	t	C	chr9_115239424	noalu	intergenic	nohyper	norepeat	noexonic	no	norepeat	norepeat	norepeat	NA	NA	3	NA
chrX	20100233	UTR3	-	Slc9a7	T	C	chrX_20100233	noalu	UTR3	nohyper	norepeat	noexonic	no	norepeat	norepeat	norepeat	Slc9a7	nonrepeat	3	NA
chrX	20699203	UTR3	-	Cdk16	T	C	chrX_20699203	noalu	UTR3	nohyper	norepeat	noexonic	no	norepeat	norepeat	norepeat	Cdk16	nonrepeat	3	NA
chrX	42095080	exonic	-	Xiap	T	C	chrX_42095080	noalu	exonic	nohyper	norepeat	exonic	nosyn	norepeat	norepeat	norepeat	Xiap	nonrepeat	3	NA
chrX	42275568	UTR3	-	Stag2	T	C	chrX_42275568	noalu	UTR3	nohyper	norepeat	noexonic	no	norepeat	norepeat	norepeat	Stag2	nonrepeat	3	NA
chrX	100622708	downstream	-	Pdzd11	t	C	chrX_100622708	alu	intergenic	nohyper	repeat	noexonic	no	B1_Mus1	Alu	SINE	NA	NA	2	Alu
chrX	101212783	UTR3	-	Snx12	t	C	chrX_101212783	noalu	UTR3	nohyper	norepeat	noexonic	no	norepeat	norepeat	norepeat	Snx12	nonrepeat	3	NA
chrX	101322310	downstream	-	Nlgn3	T	C	chrX_101322310	noalu	intergenic	nohyper	norepeat	noexonic	no	norepeat	norepeat	norepeat	NA	NA	3	NA
chrX	107784379	UTR3	-	2610002M06Rik	t	C	chrX_107784379	noalu	UTR3	nohyper	repeat	noexonic	no	B3	B2	SINE	2610002M06Rik	all	3	B2
chrX	119931656	intergenic	-	Pabpc5	t	C	chrX_119931656	noalu	intergenic	nohyper	norepeat	noexonic	no	norepeat	norepeat	norepeat	NA	NA	3	NA
chrX	134588580	UTR3	-	Gla	t	C	chrX_134588580	alu	UTR3	hyper	repeat	noexonic	no	B1_Mus1	Alu	SINE	Gla	all	3	Alu
chrX	134589381	UTR3	-	Gla	t	C	chrX_134589381	noalu	UTR3	nohyper	norepeat	noexonic	no	norepeat	norepeat	norepeat	Gla	all	3	NA
chrX	136999173	intronic	-	Slc25a53	t	C	chrX_136999173	noalu	intronic	hyper	norepeat	noexonic	no	norepeat	norepeat	norepeat	Slc25a53	nonrepeat	2	NA
chrX	137081468	UTR3	-	Fam199x	T	C	chrX_137081468	noalu	UTR3	nohyper	norepeat	noexonic	no	norepeat	norepeat	norepeat	Fam199x	nonrepeat	3	NA
chrX	139943563	UTR3	-	Rbm41	t	C	chrX_139943563	noalu	UTR3	hyper	repeat	noexonic	no	B3A	B2	SINE	Rbm41	repeat	3	B2
chrX	150984261	UTR3	-	Gnl3l	t	C	chrX_150984261	alu	UTR3	hyper	repeat	noexonic	no	PB1D7	Alu	SINE	Gnl3l	all	3	Alu
chrX	150985497	UTR3	-	Gnl3l	t	C	chrX_150985497	alu	UTR3	hyper	repeat	noexonic	no	B1_Mur3	Alu	SINE	Gnl3l	all	3	Alu
chrX	150985523	UTR3	-	Gnl3l	t	C	chrX_150985523	alu	UTR3	hyper	repeat	noexonic	no	B1_Mur3	Alu	SINE	Gnl3l	all	3	Alu
chrX	157550505	UTR3	-	Mbtps2	T	C	chrX_157550505	noalu	UTR3	nohyper	norepeat	noexonic	no	norepeat	norepeat	norepeat	Mbtps2	nonrepeat	3	NA
chrX	162789236	ncRNA_intronic	-	Bc1	t	C	chrX_162789236	noalu	intronic	nohyper	norepeat	noexonic	no	norepeat	norepeat	norepeat	Bc1	all	3	NA
chr1	9719842	UTR3	-	Vcpip1	t	C	chr1_9719842	alu	UTR3	nohyper	repeat	noexonic	no	B1_Mus1	Alu	SINE	Vcpip1	all	3	Alu
chr1	33795199	intronic	-	Zfp451	t	C	chr1_33795199	alu	intronic	nohyper	repeat	noexonic	no	B1_Mur1	Alu	SINE	Zfp451	repeat	3	Alu
chr1	33795208	intronic	-	Zfp451	t	C	chr1_33795208	alu	intronic	nohyper	repeat	noexonic	no	B1_Mur1	Alu	SINE	Zfp451	repeat	3	Alu
chr1	37442392	UTR3	-	Mgat4a	T	C	chr1_37442392	noalu	UTR3	nohyper	norepeat	noexonic	no	norepeat	norepeat	norepeat	Mgat4a	nonrepeat	3	NA
chr1	86345930	UTR3	-	Ncl	t	C	chr1_86345930	noalu	UTR3	nohyper	norepeat	noexonic	no	norepeat	norepeat	norepeat	Ncl	all	3	NA
chr1	86347801	UTR3	-	Ncl	t	C	chr1_86347801	alu	UTR3	nohyper	repeat	noexonic	no	B1_Mus1	Alu	SINE	Ncl	all	3	Alu
chr1	86347972	UTR3	-	Ncl	t	C	chr1_86347972	noalu	UTR3	nohyper	norepeat	noexonic	no	norepeat	norepeat	norepeat	Ncl	all	3	NA
chr1	150333558	ncRNA_intronic	-	2310030A07Rik	T	C	chr1_150333558	noalu	intronic	nohyper	norepeat	noexonic	no	norepeat	norepeat	norepeat	2310030A07Rik	nonrepeat	3	NA
chr1	161012933	intergenic	-	Serpinc1	t	C	chr1_161012933	noalu	intergenic	nohyper	norepeat	noexonic	no	norepeat	norepeat	norepeat	NA	NA	3	NA
chr10	13127878	exonic	-	Plagl1	T	C	chr10_13127878	noalu	exonic	nohyper	norepeat	exonic	nosyn	norepeat	norepeat	norepeat	Plagl1	nonrepeat	3	NA
chr10	33992466	ncRNA_exonic	-	A830082N09Rik	t	C	chr10_33992466	noalu	exonic	nohyper	norepeat	noexonic	no	norepeat	norepeat	norepeat	A830082N09Rik	nonrepeat	3	NA
chr10	49244334	exonic	-	Grik2	T	C	chr10_49244334	noalu	exonic	nohyper	norepeat	exonic	nosyn	norepeat	norepeat	norepeat	Grik2	nonrepeat	3	NA
chr10	59985331	intergenic	-	Ddit4	t	C	chr10_59985331	noalu	intergenic	nohyper	norepeat	noexonic	no	norepeat	norepeat	norepeat	NA	NA	3	NA
chr10	77322603	intronic	-	Adarb1	T	C	chr10_77322603	noalu	intronic	nohyper	norepeat	noexonic	no	norepeat	norepeat	norepeat	Adarb1	nonrepeat	3	NA
chr10	79618060	UTR3	-	Shc2	t	C	chr10_79618060	noalu	UTR3	nohyper	repeat	noexonic	no	B2_Mm2	B2	SINE	Shc2	repeat	3	B2
chr10	80686435	UTR3	-	Mob3a	t	C	chr10_80686435	alu	UTR3	nohyper	repeat	noexonic	no	PB1D9	Alu	SINE	Mob3a	repeat	3	Alu
chr10	93964580	UTR3	-	Vezt	t	C	chr10_93964580	alu	UTR3	nohyper	repeat	noexonic	no	B1_Mur1	Alu	SINE	Vezt	all	3	Alu
chr10	93966064	UTR3	-	Vezt	t	C	chr10_93966064	noalu	UTR3	nohyper	norepeat	noexonic	no	norepeat	norepeat	norepeat	Vezt	all	3	NA
chr10	117689569	UTR3	-	Mdm2	t	C	chr10_117689569	noalu	UTR3	nohyper	repeat	noexonic	no	RSINE1	B4	SINE	Mdm2	all	3	B4
chr10	127227674	UTR3	-	Kif5a	T	C	chr10_127227674	noalu	UTR3	nohyper	norepeat	noexonic	no	norepeat	norepeat	norepeat	Kif5a	nonrepeat	3	NA
chr10	128878973	intergenic	-	Sarnp	t	C	chr10_128878973	noalu	intergenic	nohyper	norepeat	noexonic	no	norepeat	norepeat	norepeat	NA	NA	3	NA
chr11	20228299	UTR3	-	Cep68	t	C	chr11_20228299	noalu	UTR3	nohyper	norepeat	noexonic	no	norepeat	norepeat	norepeat	Cep68	nonrepeat	3	NA
chr11	20228347	UTR3	-	Cep68	t	C	chr11_20228347	noalu	UTR3	nohyper	norepeat	noexonic	no	norepeat	norepeat	norepeat	Cep68	nonrepeat	3	NA
chr11	59405704	intergenic	-	Prss38	t	C	chr11_59405704	noalu	intergenic	nohyper	norepeat	noexonic	no	norepeat	norepeat	norepeat	NA	NA	3	NA
chr11	85189023	intergenic	-	1700125H20Rik	t	C	chr11_85189023	alu	intergenic	nohyper	repeat	noexonic	no	PB1D7	Alu	SINE	NA	NA	3	Alu
chr11	94540474	UTR3	-	Rsad1	t	C	chr11_94540474	noalu	UTR3	nohyper	norepeat	noexonic	no	norepeat	norepeat	norepeat	Rsad1	all	3	NA
chr11	94540492	UTR3	-	Rsad1	t	C	chr11_94540492	noalu	UTR3	nohyper	norepeat	noexonic	no	norepeat	norepeat	norepeat	Rsad1	all	3	NA
chr11	101403871	intergenic	-	G6pc	t	C	chr11_101403871	noalu	intergenic	nohyper	repeat	noexonic	no	B3A	B2	SINE	NA	NA	3	B2
chr11	101972551	UTR3	-	Dusp3	t	C	chr11_101972551	noalu	UTR3	nohyper	norepeat	noexonic	no	norepeat	norepeat	norepeat	Dusp3	all	3	NA
chr11	119146800	UTR3	-	Tbc1d16	T	C	chr11_119146800	noalu	UTR3	nohyper	norepeat	noexonic	no	norepeat	norepeat	norepeat	Tbc1d16	nonrepeat	3	NA
chr12	102741608	UTR3	-	Gm20604	t	C	chr12_102741608	noalu	UTR3	hyper	norepeat	noexonic	no	norepeat	norepeat	norepeat	Gm20604	nonrepeat	3	NA
chr12	112957246	intergenic	-	Nudt14	T	C	chr12_112957246	noalu	intergenic	nohyper	norepeat	noexonic	no	norepeat	norepeat	norepeat	NA	NA	3	NA
chr12	112957248	intergenic	-	Nudt14	T	C	chr12_112957248	noalu	intergenic	nohyper	norepeat	noexonic	no	norepeat	norepeat	norepeat	NA	NA	3	NA
chr12	116372150	UTR3	-	Esyt2	T	C	chr12_116372150	noalu	UTR3	nohyper	norepeat	noexonic	no	norepeat	norepeat	norepeat	Esyt2	nonrepeat	3	NA
chr14	31700923	UTR3	-	Ankrd28	T	C	chr14_31700923	noalu	UTR3	nohyper	norepeat	noexonic	no	norepeat	norepeat	norepeat	Ankrd28	nonrepeat	3	NA
chr14	31701451	UTR3	-	Ankrd28	T	C	chr14_31701451	noalu	UTR3	nohyper	norepeat	noexonic	no	norepeat	norepeat	norepeat	Ankrd28	nonrepeat	3	NA
chr14	31701484	UTR3	-	Ankrd28	T	C	chr14_31701484	noalu	UTR3	nohyper	norepeat	noexonic	no	norepeat	norepeat	norepeat	Ankrd28	nonrepeat	3	NA
chr14	52161202	UTR3	-	Rpgrip1	t	C	chr14_52161202	noalu	UTR3	nohyper	norepeat	noexonic	no	norepeat	norepeat	norepeat	Rpgrip1	nonrepeat	3	NA
chr15	98737113	downstream	-	Arf3	t	C	chr15_98737113	noalu	intergenic	nohyper	norepeat	noexonic	no	norepeat	norepeat	norepeat	NA	NA	3	NA
chr16	4626376	downstream	-	Coro7	t	C	chr16_4626376	noalu	intergenic	hyper	repeat	noexonic	no	URR1B	hAT-Charlie	DNA	NA	NA	3	hAT-Charlie
chr16	8634568	UTR3	-	Tmem186	t	C	chr16_8634568	noalu	UTR3	nohyper	norepeat	noexonic	no	norepeat	norepeat	norepeat	Tmem186	nonrepeat	3	NA
chr16	87433926	UTR3	-	Rwdd2b	t	C	chr16_87433926	noalu	UTR3	nohyper	norepeat	noexonic	no	norepeat	norepeat	norepeat	Rwdd2b	all	3	NA
chr16	87434074	UTR3	-	Rwdd2b	t	C	chr16_87434074	noalu	UTR3	hyper	repeat	noexonic	no	B3A	B2	SINE	Rwdd2b	all	3	B2
chr16	97857208	UTR3	-	C2cd2	t	C	chr16_97857208	alu	UTR3	nohyper	repeat	noexonic	no	PB1D10	Alu	SINE	C2cd2	repeat	2	Alu
chr17	15475564	downstream	-	Psmb1	t	C	chr17_15475564	noalu	intergenic	nohyper	norepeat	noexonic	no	norepeat	norepeat	norepeat	NA	NA	2	NA
chr17	23575605	downstream	-	Zfp13	t	C	chr17_23575605	alu	intergenic	nohyper	repeat	noexonic	no	B1_Mus2	Alu	SINE	NA	NA	3	Alu
chr17	24176465	UTR3	-	Tbc1d24	t	C	chr17_24176465	alu	UTR3	hyper	repeat	noexonic	no	B1_Mus2	Alu	SINE	Tbc1d24	all	3	Alu
chr17	24178626	UTR3	-	Tbc1d24	t	C	chr17_24178626	noalu	UTR3	nohyper	norepeat	noexonic	no	norepeat	norepeat	norepeat	Tbc1d24	all	3	NA
chr17	32796083	UTR3	-	Zfp811	t	C	chr17_32796083	noalu	UTR3	nohyper	norepeat	noexonic	no	norepeat	norepeat	norepeat	Zfp811	all	3	NA
chr17	32796157	UTR3	-	Zfp811	t	C	chr17_32796157	noalu	UTR3	nohyper	norepeat	noexonic	no	norepeat	norepeat	norepeat	Zfp811	all	3	NA
chr17	32796511	UTR3	-	Zfp811	t	C	chr17_32796511	noalu	UTR3	nohyper	repeat	noexonic	no	B3	B2	SINE	Zfp811	all	3	B2
chr17	32796573	UTR3	-	Zfp811	t	C	chr17_32796573	noalu	UTR3	nohyper	repeat	noexonic	no	B3	B2	SINE	Zfp811	all	3	B2
chr17	32818790	UTR3	-	Zfp799	t	C	chr17_32818790	noalu	UTR3	nohyper	norepeat	noexonic	no	norepeat	norepeat	norepeat	Zfp799	all	3	NA
chr17	32819189	UTR3	-	Zfp799	t	C	chr17_32819189	alu	UTR3	hyper	repeat	noexonic	no	B1_Mur1	Alu	SINE	Zfp799	all	3	Alu
chr17	33688855	intronic	-	Marchf2	t	C	chr17_33688855	alu	intronic	nohyper	repeat	noexonic	no	B1_Mur1	Alu	SINE	Marchf2	all	3	Alu
chr17	45662949	exonic	-	Tmem63b	T	C	chr17_45662949	noalu	exonic	nohyper	norepeat	exonic	nosyn	norepeat	norepeat	norepeat	Tmem63b	nonrepeat	3	NA
chr18	35672899	UTR3	-	Dnajc18	t	C	chr18_35672899	noalu	UTR3	nohyper	norepeat	noexonic	no	norepeat	norepeat	norepeat	Dnajc18	all	3	NA
chr18	56956461	ncRNA_intronic	-	Gm34632	T	C	chr18_56956461	noalu	intronic	hyper	norepeat	noexonic	no	norepeat	norepeat	norepeat	Gm34632	nonrepeat	3	NA
chr18	56956554	ncRNA_intronic	-	Gm34632	T	C	chr18_56956554	noalu	intronic	hyper	norepeat	noexonic	no	norepeat	norepeat	norepeat	Gm34632	nonrepeat	3	NA
chr18	56956986	ncRNA_intronic	-	Gm34632	T	C	chr18_56956986	noalu	intronic	hyper	norepeat	noexonic	no	norepeat	norepeat	norepeat	Gm34632	nonrepeat	3	NA
chr18	67488365	UTR3	-	Spire1	t	C	chr18_67488365	alu	UTR3	nohyper	repeat	noexonic	no	PB1D9	Alu	SINE	Spire1	repeat	3	Alu
chr19	4887681	UTR3	-	Bbs1	t	C	chr19_4887681	noalu	UTR3	nohyper	repeat	noexonic	no	MT2B	ERVL	LTR	Bbs1	repeat	3	ERVL
chr19	30566618	UTR3	-	Prkg1	t	C	chr19_30566618	noalu	UTR3	nohyper	norepeat	noexonic	no	norepeat	norepeat	norepeat	Prkg1	all	3	NA
chr19	45005230	UTR3	-	Mrpl43	t	C	chr19_45005230	alu	UTR3	nohyper	repeat	noexonic	no	B1_Mus1	Alu	SINE	Mrpl43	repeat	3	Alu
chr19	45005273	UTR3	-	Mrpl43	t	C	chr19_45005273	alu	UTR3	nohyper	repeat	noexonic	no	B1_Mus1	Alu	SINE	Mrpl43	repeat	3	Alu
chr19	45005288	UTR3	-	Mrpl43	t	C	chr19_45005288	alu	UTR3	nohyper	repeat	noexonic	no	B1_Mus1	Alu	SINE	Mrpl43	repeat	3	Alu
chr2	5019740	downstream	-	Optn	T	C	chr2_5019740	noalu	intergenic	hyper	norepeat	noexonic	no	norepeat	norepeat	norepeat	NA	NA	3	NA
chr2	6544757	UTR3	-	Celf2	t	C	chr2_6544757	noalu	UTR3	nohyper	norepeat	noexonic	no	norepeat	norepeat	norepeat	Celf2	nonrepeat	3	NA
chr2	29770126	intergenic	-	Gm13547	t	C	chr2_29770126	noalu	intergenic	nohyper	norepeat	noexonic	no	norepeat	norepeat	norepeat	NA	NA	3	NA
chr2	29773120	intergenic	-	Gm13547	t	C	chr2_29773120	noalu	intergenic	nohyper	repeat	noexonic	no	B3	B2	SINE	NA	NA	3	B2
chr2	32309427	UTR3	-	Dnm1	T	C	chr2_32309427	noalu	UTR3	nohyper	norepeat	noexonic	no	norepeat	norepeat	norepeat	Dnm1	nonrepeat	3	NA
chr2	84687162	UTR3	-	Med19	T	C	chr2_84687162	noalu	UTR3	nohyper	norepeat	noexonic	no	norepeat	norepeat	norepeat	Med19	nonrepeat	3	NA
chr2	104680778	UTR3	-	Tcp11l1	t	C	chr2_104680778	alu	UTR3	nohyper	repeat	noexonic	no	B1_Mus2	Alu	SINE	Tcp11l1	repeat	3	Alu
chr2	109899252	UTR3	-	Lin7c	T	C	chr2_109899252	noalu	UTR3	nohyper	norepeat	noexonic	no	norepeat	norepeat	norepeat	Lin7c	all	3	NA
chr2	109899960	UTR3	-	Lin7c	t	C	chr2_109899960	alu	UTR3	nohyper	repeat	noexonic	no	B1_Mus2	Alu	SINE	Lin7c	all	3	Alu
chr2	119655558	UTR3	-	Ndufaf1	T	C	chr2_119655558	noalu	UTR3	nohyper	norepeat	noexonic	no	norepeat	norepeat	norepeat	Ndufaf1	nonrepeat	3	NA
chr2	120737007	UTR3	-	Ttbk2	t	C	chr2_120737007	alu	UTR3	nohyper	repeat	noexonic	no	B1_Mus2	Alu	SINE	Ttbk2	all	3	Alu
chr2	121490783	intergenic	-	Mfap1b	t	C	chr2_121490783	noalu	intergenic	nohyper	repeat	noexonic	no	B2_Mm2	B2	SINE	NA	NA	3	B2
chr2	136781956	UTR3	-	Snap25	T	C	chr2_136781956	noalu	UTR3	nohyper	norepeat	noexonic	no	norepeat	norepeat	norepeat	Snap25	nonrepeat	3	NA
chr2	163468425	downstream	-	Fitm2	t	C	chr2_163468425	alu	intergenic	nohyper	repeat	noexonic	no	PB1D9	Alu	SINE	NA	NA	3	Alu
chr2	165111853	UTR3	-	Cdh22	t	C	chr2_165111853	noalu	UTR3	nohyper	norepeat	noexonic	no	norepeat	norepeat	norepeat	Cdh22	nonrepeat	3	NA
chr3	17287394	intergenic	-	Gm30223	t	C	chr3_17287394	noalu	intergenic	hyper	repeat	noexonic	no	L1_Mur2	L1	LINE	NA	NA	2	L1
chr3	88818102	ncRNA_intronic	-	1500004A13Rik	t	C	chr3_88818102	noalu	intronic	hyper	repeat	noexonic	no	B2_Mm1t	B2	SINE	1500004A13Rik	repeat	3	B2
chr3	116744084	UTR3	-	Agl	t	C	chr3_116744084	noalu	UTR3	hyper	norepeat	noexonic	no	norepeat	norepeat	norepeat	Agl	all	3	NA
chr3	116744097	UTR3	-	Agl	t	C	chr3_116744097	noalu	UTR3	hyper	norepeat	noexonic	no	norepeat	norepeat	norepeat	Agl	all	3	NA
chr4	41518514	ncRNA_intronic	-	Fam219aos	T	C	chr4_41518514	noalu	intronic	nohyper	norepeat	noexonic	no	norepeat	norepeat	norepeat	Fam219aos	nonrepeat	3	NA
chr4	108232673	UTR3	-	Zyg11b	t	C	chr4_108232673	alu	UTR3	nohyper	repeat	noexonic	no	B1_Mur2	Alu	SINE	Zyg11b	all	3	Alu
chr4	108234791	UTR3	-	Zyg11b	t	C	chr4_108234791	alu	UTR3	nohyper	repeat	noexonic	no	B1F	Alu	SINE	Zyg11b	all	3	Alu
chr4	138243095	UTR3	-	Hp1bp3	T	C	chr4_138243095	noalu	UTR3	nohyper	norepeat	noexonic	no	norepeat	norepeat	norepeat	Hp1bp3	nonrepeat	3	NA
chr4	149468178	UTR3	-	Nmnat1	t	C	chr4_149468178	noalu	UTR3	nohyper	repeat	noexonic	no	B3	B2	SINE	Nmnat1	repeat	2	B2
chr4	149468234	UTR3	-	Nmnat1	t	C	chr4_149468234	noalu	UTR3	nohyper	repeat	noexonic	no	B3	B2	SINE	Nmnat1	repeat	3	B2
chr4	151061148	UTR3	-	Camta1	T	C	chr4_151061148	noalu	UTR3	nohyper	norepeat	noexonic	no	norepeat	norepeat	norepeat	Camta1	nonrepeat	3	NA
chr4	155558395	UTR3	-	Gnb1	T	C	chr4_155558395	noalu	UTR3	nohyper	norepeat	noexonic	no	norepeat	norepeat	norepeat	Gnb1	nonrepeat	3	NA
chr4	156020550	ncRNA_exonic	-	Gm16008	t	C	chr4_156020550	noalu	exonic	hyper	repeat	noexonic	no	B2_Mm2	B2	SINE	Gm16008	repeat	2	B2
chr5	21011232	intronic	-	Ptpn12	t	C	chr5_21011232	noalu	intronic	nohyper	repeat	noexonic	no	B2_Mm2	B2	SINE	Ptpn12	all	3	B2
chr5	65448046	UTR3	-	Smim14	t	C	chr5_65448046	noalu	UTR3	nohyper	norepeat	noexonic	no	norepeat	norepeat	norepeat	Smim14	nonrepeat	3	NA
chr5	113088015	UTR3	-	2900026A02Rik	t	C	chr5_113088015	noalu	UTR3	hyper	norepeat	noexonic	no	norepeat	norepeat	norepeat	2900026A02Rik	nonrepeat	3	NA
chr5	125423768	intronic	-	Dhx37	t	C	chr5_125423768	noalu	intronic	nohyper	norepeat	noexonic	no	norepeat	norepeat	norepeat	Dhx37	nonrepeat	3	NA
chr5	140622619	UTR3	-	Ttyh3	T	C	chr5_140622619	noalu	UTR3	nohyper	norepeat	noexonic	no	norepeat	norepeat	norepeat	Ttyh3	nonrepeat	3	NA
chr6	8672399	exonic	-	Ica1	T	C	chr6_8672399	noalu	exonic	nohyper	norepeat	exonic	nosyn	norepeat	norepeat	norepeat	Ica1	nonrepeat	3	NA
chr7	55977619	ncRNA_intronic	-	A230056P14Rik	t	C	chr7_55977619	alu	intronic	nohyper	repeat	noexonic	no	B1_Mus2	Alu	SINE	A230056P14Rik	repeat	3	Alu
chr7	55977627	ncRNA_intronic	-	A230056P14Rik	t	C	chr7_55977627	alu	intronic	nohyper	repeat	noexonic	no	B1_Mus2	Alu	SINE	A230056P14Rik	repeat	3	Alu
chr7	79875998	UTR3	-	Ap3s2	T	C	chr7_79875998	noalu	UTR3	nohyper	norepeat	noexonic	no	norepeat	norepeat	norepeat	Ap3s2	nonrepeat	3	NA
chr7	79924409	downstream	-	Arpin	T	C	chr7_79924409	noalu	intergenic	nohyper	norepeat	noexonic	no	norepeat	norepeat	norepeat	NA	NA	3	NA
chr7	132984239	UTR3	-	Zranb1	T	C	chr7_132984239	noalu	UTR3	nohyper	norepeat	noexonic	no	norepeat	norepeat	norepeat	Zranb1	all	3	NA
chr8	55059148	UTR3	-	Gpm6a	T	C	chr8_55059148	noalu	UTR3	nohyper	norepeat	noexonic	no	norepeat	norepeat	norepeat	Gpm6a	nonrepeat	3	NA
chr8	91110303	intronic	-	Rbl2	T	C	chr8_91110303	noalu	intronic	hyper	norepeat	noexonic	no	norepeat	norepeat	norepeat	Rbl2	nonrepeat	3	NA
chr9	8022079	UTR3	-	Cfap300	t	C	chr9_8022079	noalu	UTR3	nohyper	norepeat	noexonic	no	norepeat	norepeat	norepeat	Cfap300	all	3	NA
chr9	64713662	intergenic	-	Megf11	t	C	chr9_64713662	alu	intergenic	nohyper	repeat	noexonic	no	B1_Mur4	Alu	SINE	NA	NA	3	Alu
chr9	67219972	UTR3	-	Tln2	t	C	chr9_67219972	alu	UTR3	nohyper	repeat	noexonic	no	B1_Mus2	Alu	SINE	Tln2	repeat	3	Alu
chr9	72459296	UTR3	-	Tex9	t	C	chr9_72459296	noalu	UTR3	nohyper	norepeat	noexonic	no	norepeat	norepeat	norepeat	Tex9	all	3	NA
chr9	114723496	UTR3	-	Dync1li1	T	C	chr9_114723496	noalu	UTR3	nohyper	norepeat	noexonic	no	norepeat	norepeat	norepeat	Dync1li1	nonrepeat	3	NA
chr9	123066248	UTR3	-	Zdhhc3	t	C	chr9_123066248	noalu	UTR3	nohyper	norepeat	noexonic	no	norepeat	norepeat	norepeat	Zdhhc3	nonrepeat	3	NA
chrX	41806465	exonic	-	Thoc2	T	C	chrX_41806465	noalu	exonic	nohyper	norepeat	exonic	syn	norepeat	norepeat	norepeat	Thoc2	nonrepeat	3	NA
chrX	101210685	intronic	-	Snx12	t	C	chrX_101210685	noalu	intronic	nohyper	norepeat	noexonic	no	norepeat	norepeat	norepeat	Snx12	nonrepeat	3	NA
chrX	107787145	UTR3	-	2610002M06Rik	t	C	chrX_107787145	noalu	UTR3	nohyper	norepeat	noexonic	no	norepeat	norepeat	norepeat	2610002M06Rik	all	3	NA
chrX	134588546	UTR3	-	Gla	t	C	chrX_134588546	alu	UTR3	hyper	repeat	noexonic	no	B1_Mus1	Alu	SINE	Gla	all	3	Alu
chrX	136999151	intronic	-	Slc25a53	t	C	chrX_136999151	noalu	intronic	hyper	norepeat	noexonic	no	norepeat	norepeat	norepeat	Slc25a53	nonrepeat	2	NA
chrX	139943564	UTR3	-	Rbm41	t	C	chrX_139943564	noalu	UTR3	hyper	repeat	noexonic	no	B3A	B2	SINE	Rbm41	repeat	3	B2
chrX	150648308	exonic	-	Tro	T	C	chrX_150648308	noalu	exonic	nohyper	norepeat	exonic	nosyn	norepeat	norepeat	norepeat	Tro	nonrepeat	3	NA
chrX	150806956	exonic	-	Maged2	t	C	chrX_150806956	noalu	exonic	nohyper	norepeat	exonic	nosyn	norepeat	norepeat	norepeat	Maged2	nonrepeat	3	NA
chrX	150984257	UTR3	-	Gnl3l	t	C	chrX_150984257	alu	UTR3	hyper	repeat	noexonic	no	PB1D7	Alu	SINE	Gnl3l	all	3	Alu
chrX	150984264	UTR3	-	Gnl3l	t	C	chrX_150984264	alu	UTR3	hyper	repeat	noexonic	no	PB1D7	Alu	SINE	Gnl3l	all	3	Alu
chrX	150984274	UTR3	-	Gnl3l	t	C	chrX_150984274	alu	UTR3	hyper	repeat	noexonic	no	PB1D7	Alu	SINE	Gnl3l	all	3	Alu
chrX	159386534	UTR3	-	Eif1ax	T	C	chrX_159386534	noalu	UTR3	nohyper	norepeat	noexonic	no	norepeat	norepeat	norepeat	Eif1ax	nonrepeat	3	NA
chr1	82895783	UTR3	-	Agfg1	T	C	chr1_82895783	noalu	UTR3	nohyper	norepeat	noexonic	no	norepeat	norepeat	norepeat	Agfg1	nonrepeat	3	NA
chr1	132025701	UTR3	-	Elk4	t	C	chr1_132025701	noalu	UTR3	nohyper	norepeat	noexonic	no	norepeat	norepeat	norepeat	Elk4	nonrepeat	3	NA
chr1	143755364	UTR3	-	Ro60	t	C	chr1_143755364	noalu	UTR3	hyper	norepeat	noexonic	no	norepeat	norepeat	norepeat	Ro60	all	3	NA
chr1	150333557	ncRNA_intronic	-	2310030A07Rik	T	C	chr1_150333557	noalu	intronic	nohyper	norepeat	noexonic	no	norepeat	norepeat	norepeat	2310030A07Rik	nonrepeat	3	NA
chr1	150333559	ncRNA_intronic	-	2310030A07Rik	T	C	chr1_150333559	noalu	intronic	nohyper	norepeat	noexonic	no	norepeat	norepeat	norepeat	2310030A07Rik	nonrepeat	3	NA
chr1	151368375	UTR3	-	Swt1	t	C	chr1_151368375	noalu	UTR3	nohyper	norepeat	noexonic	no	norepeat	norepeat	norepeat	Swt1	nonrepeat	3	NA
chr10	34299834	UTR3	-	Tspyl4	T	C	chr10_34299834	noalu	UTR3	nohyper	norepeat	noexonic	no	norepeat	norepeat	norepeat	Tspyl4	nonrepeat	3	NA
chr10	59985345	intergenic	-	Ddit4	t	C	chr10_59985345	noalu	intergenic	nohyper	norepeat	noexonic	no	norepeat	norepeat	norepeat	NA	NA	3	NA
chr10	62809763	UTR3	-	Tet1	t	C	chr10_62809763	noalu	UTR3	nohyper	norepeat	noexonic	no	norepeat	norepeat	norepeat	Tet1	nonrepeat	3	NA
chr10	91118456	intronic	-	Slc25a3	T	C	chr10_91118456	noalu	intronic	nohyper	norepeat	noexonic	no	norepeat	norepeat	norepeat	Slc25a3	nonrepeat	3	NA
chr10	93966075	UTR3	-	Vezt	t	C	chr10_93966075	noalu	UTR3	nohyper	norepeat	noexonic	no	norepeat	norepeat	norepeat	Vezt	all	3	NA
chr11	11932286	UTR3	-	Grb10	T	C	chr11_11932286	noalu	UTR3	nohyper	norepeat	noexonic	no	norepeat	norepeat	norepeat	Grb10	nonrepeat	3	NA
chr11	30927265	intergenic	-	Gpr75	t	C	chr11_30927265	noalu	intergenic	nohyper	norepeat	noexonic	no	norepeat	norepeat	norepeat	NA	NA	3	NA
chr11	45933466	UTR3	-	Lsm11	T	C	chr11_45933466	noalu	UTR3	nohyper	norepeat	noexonic	no	norepeat	norepeat	norepeat	Lsm11	nonrepeat	3	NA
chr11	74674624	UTR3	-	Pafah1b1	t	C	chr11_74674624	noalu	UTR3	nohyper	norepeat	noexonic	no	norepeat	norepeat	norepeat	Pafah1b1	nonrepeat	3	NA
chr11	75176366	UTR3	-	Ovca2	T	C	chr11_75176366	noalu	UTR3	hyper	norepeat	noexonic	no	norepeat	norepeat	norepeat	Ovca2	nonrepeat	3	NA
chr11	75177367	UTR3	-	Ovca2	T	C	chr11_75177367	noalu	UTR3	nohyper	norepeat	noexonic	no	norepeat	norepeat	norepeat	Ovca2	nonrepeat	3	NA
chr11	75177424	UTR3	-	Ovca2	T	C	chr11_75177424	noalu	UTR3	nohyper	norepeat	noexonic	no	norepeat	norepeat	norepeat	Ovca2	nonrepeat	3	NA
chr11	75300985	UTR3	-	Rpa1	T	C	chr11_75300985	noalu	UTR3	hyper	norepeat	noexonic	no	norepeat	norepeat	norepeat	Rpa1	nonrepeat	3	NA
chr11	102946265	exonic	-	C1ql1	T	C	chr11_102946265	noalu	exonic	nohyper	norepeat	exonic	nosyn	norepeat	norepeat	norepeat	C1ql1	nonrepeat	2	NA
chr12	112958195	intergenic	-	Nudt14	T	C	chr12_112958195	noalu	intergenic	hyper	norepeat	noexonic	no	norepeat	norepeat	norepeat	NA	NA	3	NA
chr13	64290180	UTR3	-	Prxl2c	t	C	chr13_64290180	alu	UTR3	nohyper	repeat	noexonic	no	PB1D9	Alu	SINE	Prxl2c	repeat	3	Alu
chr14	31701507	UTR3	-	Ankrd28	T	C	chr14_31701507	noalu	UTR3	nohyper	norepeat	noexonic	no	norepeat	norepeat	norepeat	Ankrd28	nonrepeat	3	NA
chr14	37064646	UTR3	-	Lrit1	t	C	chr14_37064646	noalu	UTR3	nohyper	norepeat	noexonic	no	norepeat	norepeat	norepeat	Lrit1	all	3	NA
chr14	65197180	UTR3	-	Fzd3	t	C	chr14_65197180	noalu	UTR3	nohyper	norepeat	noexonic	no	norepeat	norepeat	norepeat	Fzd3	nonrepeat	3	NA
chr14	105114474	UTR3	-	Rbm26	t	C	chr14_105114474	noalu	UTR3	nohyper	repeat	noexonic	no	L1MEg	L1	LINE	Rbm26	repeat	3	L1
chr16	30512359	UTR3	-	Tmem44	t	C	chr16_30512359	alu	UTR3	nohyper	repeat	noexonic	no	B1_Mur2	Alu	SINE	Tmem44	all	3	Alu
chr16	87433964	UTR3	-	Rwdd2b	t	C	chr16_87433964	noalu	UTR3	nohyper	norepeat	noexonic	no	norepeat	norepeat	norepeat	Rwdd2b	all	3	NA
chr17	32813741	intergenic	-	Zfp811	t	C	chr17_32813741	noalu	intergenic	nohyper	repeat	noexonic	no	B3	B2	SINE	NA	NA	3	B2
chr17	46775081	UTR3	-	Rpl7l1	t	C	chr17_46775081	alu	UTR3	nohyper	repeat	noexonic	no	B1_Mus2	Alu	SINE	Rpl7l1	repeat	3	Alu
chr18	23965124	exonic	-	Zscan30	t	C	chr18_23965124	noalu	exonic	hyper	repeat	exonic	syn	MMSAT4	Satellite	Satellite	Zscan30	all	3	Satellite
chr18	35672959	UTR3	-	Dnajc18	t	C	chr18_35672959	noalu	UTR3	nohyper	norepeat	noexonic	no	norepeat	norepeat	norepeat	Dnajc18	all	3	NA
chr18	56956957	ncRNA_intronic	-	Gm34632	T	C	chr18_56956957	noalu	intronic	hyper	norepeat	noexonic	no	norepeat	norepeat	norepeat	Gm34632	nonrepeat	3	NA
chr2	5021291	UTR3	-	Optn	T	C	chr2_5021291	noalu	UTR3	hyper	norepeat	noexonic	no	norepeat	norepeat	norepeat	Optn	nonrepeat	3	NA
chr2	120733793	UTR3	-	Ttbk2	t	C	chr2_120733793	noalu	UTR3	hyper	norepeat	noexonic	no	norepeat	norepeat	norepeat	Ttbk2	all	3	NA
chr2	120736976	UTR3	-	Ttbk2	t	C	chr2_120736976	alu	UTR3	hyper	repeat	noexonic	no	B1_Mus2	Alu	SINE	Ttbk2	all	3	Alu
chr2	130879137	ncRNA_intronic	-	A730017L22Rik	t	C	chr2_130879137	noalu	intronic	nohyper	repeat	noexonic	no	Lx7	L1	LINE	A730017L22Rik	all	3	L1
chr2	130879139	ncRNA_intronic	-	A730017L22Rik	t	C	chr2_130879139	noalu	intronic	nohyper	repeat	noexonic	no	Lx7	L1	LINE	A730017L22Rik	all	3	L1
chr3	26331762	UTR5	-	Nlgn1	T	C	chr3_26331762	noalu	UTR5	nohyper	norepeat	noexonic	no	norepeat	norepeat	norepeat	Nlgn1	nonrepeat	3	NA
chr3	40795159	intergenic	-	Hspa4l	T	C	chr3_40795159	noalu	intergenic	nohyper	norepeat	noexonic	no	norepeat	norepeat	norepeat	NA	NA	3	NA
chr3	96170934	intronic	-	Mtmr11	t	C	chr3_96170934	noalu	intronic	nohyper	norepeat	noexonic	no	norepeat	norepeat	norepeat	Mtmr11	nonrepeat	3	NA
chr4	62452748	UTR3	-	Wdr31	t	C	chr4_62452748	alu	UTR3	hyper	repeat	noexonic	no	B1_Mus1	Alu	SINE	Wdr31	all	3	Alu
chr4	119223527	intergenic	-	Tmem269	t	C	chr4_119223527	noalu	intergenic	nohyper	norepeat	noexonic	no	norepeat	norepeat	norepeat	NA	NA	3	NA
chr4	129309997	UTR3	-	Rbbp4	T	C	chr4_129309997	noalu	UTR3	nohyper	norepeat	noexonic	no	norepeat	norepeat	norepeat	Rbbp4	all	3	NA
chr5	142870093	intergenic	-	Tnrc18	t	C	chr5_142870093	alu	intergenic	hyper	repeat	noexonic	no	B1_Mur1	Alu	SINE	NA	NA	3	Alu
chr5	142871005	downstream	-	Fbxl18	T	C	chr5_142871005	noalu	intergenic	nohyper	norepeat	noexonic	no	norepeat	norepeat	norepeat	NA	NA	3	NA
chr5	150641071	UTR3	-	N4bp2l2	t	C	chr5_150641071	noalu	UTR3	nohyper	norepeat	noexonic	no	norepeat	norepeat	norepeat	N4bp2l2	nonrepeat	3	NA
chr7	35581747	UTR3	-	Rgs9bp	t	C	chr7_35581747	noalu	UTR3	nohyper	norepeat	noexonic	no	norepeat	norepeat	norepeat	Rgs9bp	nonrepeat	3	NA
chr7	79875881	UTR3	-	Ap3s2	T	C	chr7_79875881	noalu	UTR3	nohyper	norepeat	noexonic	no	norepeat	norepeat	norepeat	Ap3s2	nonrepeat	3	NA
chr7	109758680	UTR3	-	Nrip3	t	C	chr7_109758680	noalu	UTR3	nohyper	norepeat	noexonic	no	norepeat	norepeat	norepeat	Nrip3	nonrepeat	3	NA
chr7	142577095	ncRNA_exonic	-	H19	T	C	chr7_142577095	noalu	exonic	nohyper	norepeat	noexonic	no	norepeat	norepeat	norepeat	H19	nonrepeat	3	NA
chr8	72478715	UTR3	-	Slc35e1	t	C	chr8_72478715	noalu	UTR3	hyper	norepeat	noexonic	no	norepeat	norepeat	norepeat	Slc35e1	all	3	NA
chr8	111004547	UTR3	-	Ddx19b	t	C	chr8_111004547	noalu	UTR3	nohyper	norepeat	noexonic	no	norepeat	norepeat	norepeat	Ddx19b	nonrepeat	3	NA
chr8	124894402	UTR3	-	Exoc8	t	C	chr8_124894402	noalu	UTR3	nohyper	norepeat	noexonic	no	norepeat	norepeat	norepeat	Exoc8	all	3	NA
chr9	7825900	intronic	-	Birc2	t	C	chr9_7825900	noalu	intronic	nohyper	norepeat	noexonic	no	norepeat	norepeat	norepeat	Birc2	nonrepeat	3	NA
chr9	7825901	intronic	-	Birc2	t	C	chr9_7825901	noalu	intronic	nohyper	norepeat	noexonic	no	norepeat	norepeat	norepeat	Birc2	nonrepeat	3	NA
chr9	69384805	UTR3	-	Rora	t	C	chr9_69384805	noalu	UTR3	nohyper	norepeat	noexonic	no	norepeat	norepeat	norepeat	Rora	all	3	NA
chr9	70022537	UTR3	-	Gtf2a2	T	C	chr9_70022537	noalu	UTR3	nohyper	norepeat	noexonic	no	norepeat	norepeat	norepeat	Gtf2a2	nonrepeat	3	NA
chrX	134589090	UTR3	-	Gla	t	C	chrX_134589090	alu	UTR3	nohyper	repeat	noexonic	no	B1_Mm	Alu	SINE	Gla	all	3	Alu
chrX	139943554	UTR3	-	Rbm41	t	C	chrX_139943554	noalu	UTR3	hyper	repeat	noexonic	no	B3A	B2	SINE	Rbm41	repeat	3	B2
chrX	166501312	UTR3	-	Tceanc	t	C	chrX_166501312	alu	UTR3	nohyper	repeat	noexonic	no	PB1D10	Alu	SINE	Tceanc	repeat	3	Alu
chr1	37443158	UTR3	-	Mgat4a	T	C	chr1_37443158	noalu	UTR3	nohyper	norepeat	noexonic	no	norepeat	norepeat	norepeat	Mgat4a	nonrepeat	3	NA
chr1	78681621	UTR5	-	Acsl3	T	C	chr1_78681621	noalu	UTR5	nohyper	norepeat	noexonic	no	norepeat	norepeat	norepeat	Acsl3	nonrepeat	3	NA
chr10	81346249	UTR3	-	Hmg20b	T	C	chr10_81346249	noalu	UTR3	nohyper	norepeat	noexonic	no	norepeat	norepeat	norepeat	Hmg20b	nonrepeat	3	NA
chr11	30927239	intergenic	-	Gpr75	t	C	chr11_30927239	noalu	intergenic	nohyper	norepeat	noexonic	no	norepeat	norepeat	norepeat	NA	NA	3	NA
chr11	52389130	UTR3	-	Vdac1	t	C	chr11_52389130	noalu	UTR3	nohyper	norepeat	noexonic	no	norepeat	norepeat	norepeat	Vdac1	nonrepeat	3	NA
chr11	75176383	UTR3	-	Ovca2	T	C	chr11_75176383	noalu	UTR3	hyper	norepeat	noexonic	no	norepeat	norepeat	norepeat	Ovca2	nonrepeat	3	NA
chr11	75300561	UTR3	-	Rpa1	T	C	chr11_75300561	noalu	UTR3	hyper	norepeat	noexonic	no	norepeat	norepeat	norepeat	Rpa1	nonrepeat	3	NA
chr11	94542033	UTR3	-	Rsad1	t	C	chr11_94542033	noalu	UTR3	nohyper	repeat	noexonic	no	B3	B2	SINE	Rsad1	all	3	B2
chr11	101972669	UTR3	-	Dusp3	t	C	chr11_101972669	alu	UTR3	nohyper	repeat	noexonic	no	B1F2	Alu	SINE	Dusp3	all	3	Alu
chr11	101972684	UTR3	-	Dusp3	t	C	chr11_101972684	alu	UTR3	nohyper	repeat	noexonic	no	B1F2	Alu	SINE	Dusp3	all	3	Alu
chr12	4249441	UTR3	-	Ncoa1	t	C	chr12_4249441	noalu	UTR3	nohyper	norepeat	noexonic	no	norepeat	norepeat	norepeat	Ncoa1	nonrepeat	3	NA
chr13	100702795	UTR3	-	Cdk7	t	C	chr13_100702795	alu	UTR3	hyper	repeat	noexonic	no	B1_Mur1	Alu	SINE	Cdk7	all	3	Alu
chr14	31701506	UTR3	-	Ankrd28	T	C	chr14_31701506	noalu	UTR3	nohyper	norepeat	noexonic	no	norepeat	norepeat	norepeat	Ankrd28	nonrepeat	3	NA
chr14	120504748	UTR3	-	Rap2a	t	C	chr14_120504748	noalu	UTR3	nohyper	norepeat	noexonic	no	norepeat	norepeat	norepeat	Rap2a	nonrepeat	3	NA
chr18	56956928	ncRNA_intronic	-	Gm34632	T	C	chr18_56956928	noalu	intronic	hyper	norepeat	noexonic	no	norepeat	norepeat	norepeat	Gm34632	nonrepeat	3	NA
chr18	61288410	UTR3	-	Pde6a	t	C	chr18_61288410	noalu	UTR3	nohyper	norepeat	noexonic	no	norepeat	norepeat	norepeat	Pde6a	nonrepeat	3	NA
chr18	65955583	downstream	-	Cplx4	t	C	chr18_65955583	noalu	intergenic	nohyper	repeat	noexonic	no	ID_B1	B4	SINE	NA	NA	3	B4
chr2	154587160	UTR3	-	Pxmp4	t	C	chr2_154587160	alu	UTR3	nohyper	repeat	noexonic	no	B1_Mus1	Alu	SINE	Pxmp4	repeat	3	Alu
chr3	116744668	UTR3	-	Agl	t	C	chr3_116744668	alu	UTR3	hyper	repeat	noexonic	no	B1_Mur4	Alu	SINE	Agl	all	3	Alu
chr4	62452767	UTR3	-	Wdr31	t	C	chr4_62452767	alu	UTR3	hyper	repeat	noexonic	no	B1_Mus1	Alu	SINE	Wdr31	all	3	Alu
chr4	108230620	UTR3	-	Zyg11b	t	C	chr4_108230620	noalu	UTR3	nohyper	norepeat	noexonic	no	norepeat	norepeat	norepeat	Zyg11b	all	3	NA
chr4	144893298	UTR5	-	Dhrs3	t	C	chr4_144893298	noalu	UTR5	nohyper	norepeat	noexonic	no	norepeat	norepeat	norepeat	Dhrs3	nonrepeat	3	NA
chr4	149468199	UTR3	-	Nmnat1	t	C	chr4_149468199	noalu	UTR3	nohyper	repeat	noexonic	no	B3	B2	SINE	Nmnat1	repeat	3	B2
chr8	111004557	UTR3	-	Ddx19b	t	C	chr8_111004557	noalu	UTR3	nohyper	norepeat	noexonic	no	norepeat	norepeat	norepeat	Ddx19b	nonrepeat	3	NA
chr8	124894158	UTR3	-	Exoc8	t	C	chr8_124894158	alu	UTR3	nohyper	repeat	noexonic	no	B1_Mm	Alu	SINE	Exoc8	all	3	Alu
chrX	95051768	UTR3	-	Arhgef9	t	C	chrX_95051768	noalu	UTR3	nohyper	norepeat	noexonic	no	norepeat	norepeat	norepeat	Arhgef9	nonrepeat	3	NA
chrX	134588561	UTR3	-	Gla	t	C	chrX_134588561	alu	UTR3	hyper	repeat	noexonic	no	B1_Mus1	Alu	SINE	Gla	all	3	Alu
chrX	150985656	UTR3	-	Gnl3l	t	C	chrX_150985656	alu	UTR3	nohyper	repeat	noexonic	no	PB1D10	Alu	SINE	Gnl3l	all	3	Alu
chr9	4456006	exonic	-	Gria4	T	C	chr9_4456006	noalu	exonic	nohyper	norepeat	exonic	nosyn	norepeat	norepeat	norepeat	Gria4	nonrepeat	1	NA
chr3	80692286	exonic	-	Gria2	T	C	chr3_80692286	noalu	exonic	nohyper	norepeat	exonic	nosyn	norepeat	norepeat	norepeat	Gria2	nonrepeat	1	NA
[truncated: 1 more rows]
